# Supplementary material for: Exploring the role and mechanism of Fuzi decoction in the treatment of osteoporosis by integrating network pharmacology and experimental verification
Source: J Orthop Surg Res. 2023 Jul 18;18:508. doi: 10.1186/s13018-023-03842-1 (PMC10354906; doi:10.1186/s13018-023-03842-1)
Supplement: Supplementary file 1 — Additional file 1. The active components of FZD. [file 13018_2023_3842_MOESM1_ESM.xls]

## Sheet: Sheet1
Herbs	MOL_ID	molecule_name	ob	dl
Baizhu	MOL000033	(3S,8S,9S,10R,13R,14S,17R)-10,13-dimethyl-17-[(2R,5S)-5-propan-2-yloctan-2-yl]-2,3,4,7,8,9,11,12,14,15,16,17-dodecahydro-1H-cyclopenta[a]phenanthren-3-ol	36.2284705584	0.78288
Baizhu	MOL000028	α-Amyrin	39.5120897831	0.7629
Baizhu	MOL000021	14-acetyl-12-senecioyl-2E,8E,10E-atractylentriol	60.312870701	0.30534
Baizhu	MOL000022	14-acetyl-12-senecioyl-2E,8Z,10E-atractylentriol	63.3709182303	0.29956
Baizhu	MOL000020	12-senecioyl-2E,8E,10E-atractylentriol	62.39646702	0.22294
Baizhu	MOL000049	3β-acetoxyatractylone	54.066717067	0.21906
Baizhu	MOL000072	8β-ethoxy atractylenolide Ⅲ	35.950919284	0.21079
Fuling	MOL000300	dehydroeburicoic acid	44.1722986724	0.83458
Fuling	MOL000285	(2R)-2-[(5R,10S,13R,14R,16R,17R)-16-hydroxy-3-keto-4,4,10,13,14-pentamethyl-1,2,5,6,12,15,16,17-octahydrocyclopenta[a]phenanthren-17-yl]-5-isopropyl-hex-5-enoic acid	38.2551579991	0.82014
Fuling	MOL000280	(2R)-2-[(3S,5R,10S,13R,14R,16R,17R)-3,16-dihydroxy-4,4,10,13,14-pentamethyl-2,3,5,6,12,15,16,17-octahydro-1H-cyclopenta[a]phenanthren-17-yl]-5-isopropyl-hex-5-enoic acid	31.0720566481	0.81528
Fuling	MOL000273	(2R)-2-[(3S,5R,10S,13R,14R,16R,17R)-3,16-dihydroxy-4,4,10,13,14-pentamethyl-2,3,5,6,12,15,16,17-octahydro-1H-cyclopenta[a]phenanthren-17-yl]-6-methylhept-5-enoic acid	30.93214234	0.81281
Fuling	MOL000283	Ergosterol peroxide	40.3626804838	0.81255
Fuling	MOL000276	7,9(11)-dehydropachymic acid	35.1058909952	0.81091
Fuling	MOL000289	pachymic acid	33.6279195687	0.81076
Fuling	MOL000287	3beta-Hydroxy-24-methylene-8-lanostene-21-oic acid	38.6999140072	0.8095
Fuling	MOL000275	trametenolic acid	38.7115000211	0.80199
Fuling	MOL000279	Cerevisterol	37.96382825	0.77061
Fuling	MOL000290	Poricoic acid A	30.60694619	0.76152
Fuling	MOL000296	hederagenin	36.9139058327	0.75072
Fuling	MOL000292	poricoic acid C	38.1513578853	0.74643
Fuling	MOL000291	Poricoic acid B	30.5246012947	0.7463
Fuling	MOL000282	ergosta-7,22E-dien-3beta-ol	43.507086374	0.71939
Fuzi	MOL002401	Neokadsuranic acid B	43.0982861188	0.85195
Fuzi	MOL002434	Carnosifloside I_qt	38.15575048	0.79654
Fuzi	MOL000359	sitosterol	36.91390583	0.7512
Fuzi	MOL002397	karakoline	51.730895925	0.73447
Fuzi	MOL002422	isotalatizidine	50.8241354787	0.73291
Fuzi	MOL002415	6-Demethyldesoline	51.8716424981	0.65822
Fuzi	MOL002410	benzoylnapelline	34.0564989567	0.52933
Fuzi	MOL002406	2,7-Dideacetyl-2,7-dibenzoyl-taxayunnanine F	39.42847682	0.37822
Fuzi	MOL002392	Deltoin	46.692808838	0.36837
Fuzi	MOL002398	Karanjin	69.556865053	0.33616
Fuzi	MOL002395	Deoxyandrographolide	56.3040972996	0.31451
Fuzi	MOL002388	Delphin_qt	57.761704444	0.2786
Fuzi	MOL000538	hypaconitine	31.3884593785	0.26085
Fuzi	MOL002421	ignavine	84.0794766933	0.24798
Fuzi	MOL002416	deoxyaconitine	30.95921926	0.24469
Fuzi	MOL002433	(3R,8S,9R,10R,13R,14S,17R)-3-hydroxy-4,4,9,13,14-pentamethyl-17-[(E,2R)-6-methyl-7-[(2R,3R,4S,5S,6R)-3,4,5-trihydroxy-6-[[(2R,3R,4S,5S,6R)-3,4,5-trihydroxy-6-(hydroxymethyl)oxan-2-yl]oxymethyl]oxan-2-yl]oxyhept-5-en-2-yl]-1,2,3,7,8,10,12,15,16,17-decahydr	41.5221659653	0.21712
Fuzi	MOL002419	(R)-Norcoclaurine	82.5429526502	0.20872
Fuzi	MOL002211	11,14-eicosadienoic acid	39.9935540799	0.20044
Fuzi	MOL002423	jesaconitine	33.4125791075	0.19087
Fuzi	MOL002393	Demethyldelavaine A	34.5207323018	0.1819
Fuzi	MOL002394	Demethyldelavaine B	34.5207323018	0.18141
Renshen	MOL005357	Gomisin B	31.9904242765	0.82858
Renshen	MOL000787	Fumarine	59.26250457763672	0.82694
Renshen	MOL005317	Deoxyharringtonine	39.2744398817	0.8116
Renshen	MOL005376	Panaxadiol	33.0879606049	0.79404
Renshen	MOL005401	ginsenoside Rg5_qt	39.5630714166	0.78506
Renshen	MOL005348	Ginsenoside-Rh4_qt	31.1121482811	0.77829
Renshen	MOL000449	Stigmasterol	43.8298515785	0.75665
Renshen	MOL005399	alexandrin_qt	36.9139058327	0.75268
Renshen	MOL000358	beta-sitosterol	36.9139058327	0.75123
Renshen	MOL005360	malkangunin	57.7138438371	0.62642
Renshen	MOL004492	Chrysanthemaxanthin	38.7239811459	0.58352
Renshen	MOL005344	ginsenoside rh2	36.31951162	0.55868
Renshen	MOL005384	suchilactone	57.5188242508	0.55573
Renshen	MOL003648	Inermin	65.8309314467	0.53754
Renshen	MOL002879	Diop	43.5933254731	0.39247
Renshen	MOL005321	Frutinone A	65.9037307039	0.34184
Renshen	MOL005356	Girinimbin	61.2153025095	0.31484
Renshen	MOL000422	kaempferol	41.8822495352	0.24066
Renshen	MOL005308	Aposiopolamine	66.6469071303	0.21999
Renshen	MOL005320	arachidonate	45.5732499096	0.20491
Renshen	MOL005318	Dianthramine	40.446411869	0.19676
Shaoyao	MOL001921	Lactiflorin	49.1213167475	0.79711
Shaoyao	MOL001924	paeoniflorin	53.87037516	0.78709
Shaoyao	MOL000211	Mairin	55.3770733787	0.7761
Shaoyao	MOL000358	beta-sitosterol	36.9139058327	0.75123
Shaoyao	MOL000359	sitosterol	36.91390583	0.7512
Shaoyao	MOL001930	benzoyl paeoniflorin	31.2744729844	0.74612
Shaoyao	MOL001919	(3S,5R,8R,9R,10S,14S)-3,17-dihydroxy-4,4,8,10,14-pentamethyl-2,3,5,6,7,9-hexahydro-1H-cyclopenta[a]phenanthrene-15,16-dione	43.5562016729	0.53276
Shaoyao	MOL001925	paeoniflorin_qt	68.1757618827	0.39507
Shaoyao	MOL001910	11alpha,12alpha-epoxy-3beta-23-dihydroxy-30-norolean-20-en-28,12beta-olide	64.7738930696	0.37586
Shaoyao	MOL001918	paeoniflorgenone	87.5931208359	0.36678
Shaoyao	MOL001928	albiflorin_qt	66.6407690059	0.32626
Shaoyao	MOL000492	(+)-catechin	54.8264340523	0.24164
Shaoyao	MOL000422	kaempferol	41.8822495352	0.24066
