# Supplementary material for: Exploring the role and mechanism of Fuzi decoction in the treatment of osteoporosis by integrating network pharmacology and experimental verification
Source: J Orthop Surg Res. 2023 Jul 18;18:508. doi: 10.1186/s13018-023-03842-1 (PMC10354906; doi:10.1186/s13018-023-03842-1)
Supplement: Supplementary file 2 — Additional file 2. The targets of the herbs. [file 13018_2023_3842_MOESM2_ESM.xls]

## Sheet: Sheet1
Herbs	MOL_ID	molecule_name	target_name	drugbank_ID
Baizhu	MOL000018	(+/-)-Isoborneol	Cytochrome P450-cam	2298
Baizhu	MOL000018	(+/-)-Isoborneol	Gamma-aminobutyric-acid receptor alpha-2 subunit	423
Baizhu	MOL000018	(+/-)-Isoborneol	Muscarinic acetylcholine receptor M2	617
Baizhu	MOL000018	(+/-)-Isoborneol	Gamma-aminobutyric acid receptor subunit alpha-1	872
Baizhu	MOL000018	(+/-)-Isoborneol	Muscarinic acetylcholine receptor M3	51
Baizhu	MOL000018	(+/-)-Isoborneol	Muscarinic acetylcholine receptor M1	103
Baizhu	MOL000018	(+/-)-Isoborneol	Prostaglandin G/H synthase 2	290
Baizhu	MOL000018	(+/-)-Isoborneol	Gamma-aminobutyric-acid receptor alpha-5 subunit	523
Baizhu	MOL000018	(+/-)-Isoborneol	Sodium-dependent noradrenaline transporter	540
Baizhu	MOL000018	(+/-)-Isoborneol	Alpha-1A adrenergic receptor	556
Baizhu	MOL000018	(+/-)-Isoborneol	Gamma-aminobutyric-acid receptor alpha-3 subunit	580
Baizhu	MOL000018	(+/-)-Isoborneol	Gamma-aminobutyric-acid receptor subunit alpha-6	841
Baizhu	MOL000018	(+/-)-Isoborneol	Progesterone receptor	614
Baizhu	MOL000019	D-Camphene	Gamma-aminobutyric-acid receptor alpha-2 subunit	423
Baizhu	MOL000019	D-Camphene	Gamma-aminobutyric acid receptor subunit alpha-1	872
Baizhu	MOL000019	D-Camphene	Cytochrome P450-cam	2298
Baizhu	MOL000019	D-Camphene	Potassium voltage-gated channel subfamily H member 2	101
Baizhu	MOL000019	D-Camphene	Sodium channel protein type 5 subunit alpha	220
Baizhu	MOL000019	D-Camphene	Coagulation factor Xa	239
Baizhu	MOL000019	D-Camphene	Prostaglandin G/H synthase 2	290
Baizhu	MOL000019	D-Camphene	DNA topoisomerase II	817
Baizhu	MOL000019	D-Camphene	Nuclear receptor coactivator 2	6241
Baizhu	MOL000019	D-Camphene	Calcium-activated potassium channel subunit alpha 1	610
Baizhu	MOL000019	D-Camphene	Calmodulin	465
Baizhu	MOL000022	14-acetyl-12-senecioyl-2E,8Z,10E-atractylentriol	Prostaglandin G/H synthase 2	290
Baizhu	MOL000023	Hemo-sol	Prostaglandin G/H synthase 2	290
Baizhu	MOL000023	Hemo-sol	Gamma-aminobutyric acid receptor subunit alpha-1	872
Baizhu	MOL000023	Hemo-sol	Alcohol dehydrogenase 1B	444
Baizhu	MOL000023	Hemo-sol	Alcohol dehydrogenase 1C	517
Baizhu	MOL000023	Hemo-sol	Cytochrome P450-cam	2298
Baizhu	MOL000023	Hemo-sol	Nuclear receptor coactivator 2	6241
Baizhu	MOL000023	Hemo-sol	Nuclear receptor coactivator 1	6228
Baizhu	MOL000023	Hemo-sol	Muscarinic acetylcholine receptor M2	617
Baizhu	MOL000023	Hemo-sol	Gamma-aminobutyric-acid receptor alpha-2 subunit	423
Baizhu	MOL000023	Hemo-sol	Muscarinic acetylcholine receptor M1	103
Baizhu	MOL000023	Hemo-sol	Gamma-aminobutyric-acid receptor alpha-5 subunit	523
Baizhu	MOL000023	Hemo-sol	Gamma-aminobutyric-acid receptor alpha-3 subunit	580
Baizhu	MOL000023	Hemo-sol	Ig gamma-1 chain C region	4785
Baizhu	MOL000023	Hemo-sol	Gamma-aminobutyric-acid receptor subunit alpha-6	841
Baizhu	MOL000024	alpha-humulene	Prostaglandin G/H synthase 2	290
Baizhu	MOL000024	alpha-humulene	Sodium-dependent noradrenaline transporter	540
Baizhu	MOL000024	alpha-humulene	Gamma-aminobutyric acid receptor subunit alpha-1	872
Baizhu	MOL000024	alpha-humulene	Nuclear receptor coactivator 2	6241
Baizhu	MOL000024	alpha-humulene	Renin, renal	298
Baizhu	MOL000024	alpha-humulene	Alcohol dehydrogenase 1B	444
Baizhu	MOL000024	alpha-humulene	Alcohol dehydrogenase 1C	517
Baizhu	MOL000024	alpha-humulene	Tumor necrosis factor	777
Baizhu	MOL000024	alpha-humulene	Interleukin-1 beta	1654
Baizhu	MOL000025	α-Longipinene	Muscarinic acetylcholine receptor M3	51
Baizhu	MOL000025	α-Longipinene	Prostaglandin G/H synthase 2	290
Baizhu	MOL000025	α-Longipinene	Gamma-aminobutyric acid receptor subunit alpha-1	872
Baizhu	MOL000026	stigmast-22E-en-3beta-ol	Progesterone receptor	614
Baizhu	MOL000026	stigmast-22E-en-3beta-ol	Nuclear receptor coactivator 2	6241
Baizhu	MOL000027	alpha-Curcumene	Muscarinic acetylcholine receptor M1	103
Baizhu	MOL000027	alpha-Curcumene	Prostaglandin G/H synthase 2	290
Baizhu	MOL000027	alpha-Curcumene	Sodium-dependent noradrenaline transporter	540
Baizhu	MOL000027	alpha-Curcumene	Alpha-1A adrenergic receptor	556
Baizhu	MOL000027	alpha-Curcumene	Amine oxidase [flavin-containing] B	3939
Baizhu	MOL000027	alpha-Curcumene	Sodium-dependent dopamine transporter	713
Baizhu	MOL000029	beta-Humulene	Prostaglandin G/H synthase 2	290
Baizhu	MOL000029	beta-Humulene	Gamma-aminobutyric-acid receptor alpha-2 subunit	423
Baizhu	MOL000029	beta-Humulene	Sodium-dependent noradrenaline transporter	540
Baizhu	MOL000029	beta-Humulene	Gamma-aminobutyric acid receptor subunit alpha-1	872
Baizhu	MOL000029	beta-Humulene	Nuclear receptor coactivator 2	6241
Baizhu	MOL000030	(1R)-2-methyl-1-phenylprop-2-en-1-ol	Muscarinic acetylcholine receptor M3	51
Baizhu	MOL000030	(1R)-2-methyl-1-phenylprop-2-en-1-ol	Thrombin	54
Baizhu	MOL000030	(1R)-2-methyl-1-phenylprop-2-en-1-ol	Muscarinic acetylcholine receptor M1	103
Baizhu	MOL000030	(1R)-2-methyl-1-phenylprop-2-en-1-ol	Beta-1 adrenergic receptor	193
Baizhu	MOL000030	(1R)-2-methyl-1-phenylprop-2-en-1-ol	Alpha-2C adrenergic receptor	378
Baizhu	MOL000030	(1R)-2-methyl-1-phenylprop-2-en-1-ol	Sodium-dependent noradrenaline transporter	540
Baizhu	MOL000030	(1R)-2-methyl-1-phenylprop-2-en-1-ol	Alpha-1A adrenergic receptor	556
Baizhu	MOL000030	(1R)-2-methyl-1-phenylprop-2-en-1-ol	Muscarinic acetylcholine receptor M2	617
Baizhu	MOL000030	(1R)-2-methyl-1-phenylprop-2-en-1-ol	Alpha-1B adrenergic receptor	632
Baizhu	MOL000030	(1R)-2-methyl-1-phenylprop-2-en-1-ol	Sodium-dependent dopamine transporter	713
Baizhu	MOL000030	(1R)-2-methyl-1-phenylprop-2-en-1-ol	Beta-2 adrenergic receptor	766
Baizhu	MOL000030	(1R)-2-methyl-1-phenylprop-2-en-1-ol	Dipeptidyl peptidase IV	952
Baizhu	MOL000030	(1R)-2-methyl-1-phenylprop-2-en-1-ol	Beta-lactamase	2478
Baizhu	MOL000030	(1R)-2-methyl-1-phenylprop-2-en-1-ol	Chymotrypsinogen B	6011
Baizhu	MOL000031	(3S)-3-[(1R)-1,5-dimethylhex-4-enyl]-6-methylenecyclohexene	Prostaglandin G/H synthase 2	290
Baizhu	MOL000031	(3S)-3-[(1R)-1,5-dimethylhex-4-enyl]-6-methylenecyclohexene	Sodium-dependent noradrenaline transporter	540
Baizhu	MOL000031	(3S)-3-[(1R)-1,5-dimethylhex-4-enyl]-6-methylenecyclohexene	Amine oxidase [flavin-containing] B	3939
Baizhu	MOL000031	(3S)-3-[(1R)-1,5-dimethylhex-4-enyl]-6-methylenecyclohexene	Nuclear receptor coactivator 2	6241
Baizhu	MOL000032	beta-Eudesmol	Gamma-aminobutyric acid receptor subunit alpha-1	872
Baizhu	MOL000032	beta-Eudesmol	Neuronal acetylcholine receptor protein, alpha-7 chain	4095
Baizhu	MOL000033	(3S,8S,9S,10R,13R,14S,17R)-10,13-dimethyl-17-[(2R,5S)-5-propan-2-yloctan-2-yl]-2,3,4,7,8,9,11,12,14,15,16,17-dodecahydro-1H-cyclopenta[a]phenanthren-3-ol	Progesterone receptor	614
Baizhu	MOL000034	2-[(1R,3S,4S)-3-isopropenyl-4-methyl-4-vinylcyclohexyl]propan-2-ol	Gamma-aminobutyric-acid receptor alpha-2 subunit	423
Baizhu	MOL000034	2-[(1R,3S,4S)-3-isopropenyl-4-methyl-4-vinylcyclohexyl]propan-2-ol	Gamma-aminobutyric-acid receptor alpha-3 subunit	580
Baizhu	MOL000034	2-[(1R,3S,4S)-3-isopropenyl-4-methyl-4-vinylcyclohexyl]propan-2-ol	Muscarinic acetylcholine receptor M2	617
Baizhu	MOL000034	2-[(1R,3S,4S)-3-isopropenyl-4-methyl-4-vinylcyclohexyl]propan-2-ol	Gamma-aminobutyric acid receptor subunit alpha-1	872
Baizhu	MOL000034	2-[(1R,3S,4S)-3-isopropenyl-4-methyl-4-vinylcyclohexyl]propan-2-ol	Neuronal acetylcholine receptor protein, alpha-7 chain	4095
Baizhu	MOL000034	2-[(1R,3S,4S)-3-isopropenyl-4-methyl-4-vinylcyclohexyl]propan-2-ol	Glutamate receptor 2	921
Baizhu	MOL000034	2-[(1R,3S,4S)-3-isopropenyl-4-methyl-4-vinylcyclohexyl]propan-2-ol	Gamma-aminobutyric-acid receptor subunit alpha-6	841
Baizhu	MOL000034	2-[(1R,3S,4S)-3-isopropenyl-4-methyl-4-vinylcyclohexyl]propan-2-ol	Gamma-aminobutyric-acid receptor alpha-5 subunit	523
Baizhu	MOL000034	2-[(1R,3S,4S)-3-isopropenyl-4-methyl-4-vinylcyclohexyl]propan-2-ol	Muscarinic acetylcholine receptor M3	51
Baizhu	MOL000034	2-[(1R,3S,4S)-3-isopropenyl-4-methyl-4-vinylcyclohexyl]propan-2-ol	Muscarinic acetylcholine receptor M1	103
Baizhu	MOL000034	2-[(1R,3S,4S)-3-isopropenyl-4-methyl-4-vinylcyclohexyl]propan-2-ol	Muscarinic acetylcholine receptor M4	450
Baizhu	MOL000034	2-[(1R,3S,4S)-3-isopropenyl-4-methyl-4-vinylcyclohexyl]propan-2-ol	5-hydroxytryptamine 2A receptor	502
Baizhu	MOL000034	2-[(1R,3S,4S)-3-isopropenyl-4-methyl-4-vinylcyclohexyl]propan-2-ol	Sodium-dependent noradrenaline transporter	540
Baizhu	MOL000034	2-[(1R,3S,4S)-3-isopropenyl-4-methyl-4-vinylcyclohexyl]propan-2-ol	Beta-2 adrenergic receptor	766
Baizhu	MOL000034	2-[(1R,3S,4S)-3-isopropenyl-4-methyl-4-vinylcyclohexyl]propan-2-ol	Sodium-dependent serotonin transporter	824
Baizhu	MOL000035	beta-Selinene	Prostaglandin G/H synthase 1	20
Baizhu	MOL000035	beta-Selinene	Muscarinic acetylcholine receptor M3	51
Baizhu	MOL000035	beta-Selinene	Muscarinic acetylcholine receptor M1	103
Baizhu	MOL000035	beta-Selinene	Prostaglandin G/H synthase 2	290
Baizhu	MOL000035	beta-Selinene	Gamma-aminobutyric-acid receptor alpha-2 subunit	423
Baizhu	MOL000035	beta-Selinene	Retinoic acid receptor RXR-alpha	459
Baizhu	MOL000035	beta-Selinene	Sodium-dependent noradrenaline transporter	540
Baizhu	MOL000035	beta-Selinene	Gamma-aminobutyric-acid receptor alpha-3 subunit	580
Baizhu	MOL000035	beta-Selinene	Muscarinic acetylcholine receptor M2	617
Baizhu	MOL000035	beta-Selinene	Alpha-1B adrenergic receptor	632
Baizhu	MOL000035	beta-Selinene	Gamma-aminobutyric acid receptor subunit alpha-1	872
Baizhu	MOL000035	beta-Selinene	Nuclear receptor coactivator 2	6241
Baizhu	MOL000035	beta-Selinene	Gamma-aminobutyric-acid receptor subunit alpha-6	841
Baizhu	MOL000036	beta-caryophyllene	Prostaglandin G/H synthase 1	20
Baizhu	MOL000036	beta-caryophyllene	Muscarinic acetylcholine receptor M3	51
Baizhu	MOL000036	beta-caryophyllene	Muscarinic acetylcholine receptor M1	103
Baizhu	MOL000036	beta-caryophyllene	Prostaglandin G/H synthase 2	290
Baizhu	MOL000036	beta-caryophyllene	Gamma-aminobutyric-acid receptor alpha-2 subunit	423
Baizhu	MOL000036	beta-caryophyllene	Retinoic acid receptor RXR-alpha	459
Baizhu	MOL000036	beta-caryophyllene	Muscarinic acetylcholine receptor M2	617
Baizhu	MOL000036	beta-caryophyllene	Alpha-1B adrenergic receptor	632
Baizhu	MOL000036	beta-caryophyllene	Neuronal acetylcholine receptor subunit alpha-2	813
Baizhu	MOL000036	beta-caryophyllene	Gamma-aminobutyric acid receptor subunit alpha-1	872
Baizhu	MOL000036	beta-caryophyllene	Nuclear receptor coactivator 2	6241
Baizhu	MOL000036	beta-caryophyllene	Gamma-aminobutyric-acid receptor subunit alpha-6	841
Baizhu	MOL000036	beta-caryophyllene	Sodium-dependent noradrenaline transporter	540
Baizhu	MOL000036	beta-caryophyllene	Alpha-1A adrenergic receptor	556
Baizhu	MOL000036	beta-caryophyllene	Sodium-dependent dopamine transporter	713
Baizhu	MOL000036	beta-caryophyllene	Interleukin-6	1159
Baizhu	MOL000037	γ-elemene	Prostaglandin G/H synthase 1	20
Baizhu	MOL000037	γ-elemene	Muscarinic acetylcholine receptor M3	51
Baizhu	MOL000037	γ-elemene	Prostaglandin G/H synthase 2	290
Baizhu	MOL000037	γ-elemene	Gamma-aminobutyric-acid receptor alpha-2 subunit	423
Baizhu	MOL000037	γ-elemene	Retinoic acid receptor RXR-alpha	459
Baizhu	MOL000037	γ-elemene	Sodium-dependent noradrenaline transporter	540
Baizhu	MOL000037	γ-elemene	Alpha-1A adrenergic receptor	556
Baizhu	MOL000037	γ-elemene	Gamma-aminobutyric-acid receptor alpha-3 subunit	580
Baizhu	MOL000037	γ-elemene	Muscarinic acetylcholine receptor M2	617
Baizhu	MOL000037	γ-elemene	Gamma-aminobutyric acid receptor subunit alpha-1	872
Baizhu	MOL000037	γ-elemene	Gamma-aminobutyric-acid receptor subunit alpha-6	841
Baizhu	MOL000038	Akridin	Prostaglandin G/H synthase 1	20
Baizhu	MOL000038	Akridin	Prostaglandin G/H synthase 2	290
Baizhu	MOL000038	Akridin	Amine oxidase [flavin-containing] B	3939
Baizhu	MOL000038	Akridin	Nuclear receptor coactivator 2	6241
Baizhu	MOL000039	(1S,2R,4R)-Neoiso-dihydrocarveol	Muscarinic acetylcholine receptor M1	103
Baizhu	MOL000039	(1S,2R,4R)-Neoiso-dihydrocarveol	Renin, renal	298
Baizhu	MOL000039	(1S,2R,4R)-Neoiso-dihydrocarveol	Muscarinic acetylcholine receptor M2	617
Baizhu	MOL000039	(1S,2R,4R)-Neoiso-dihydrocarveol	Gamma-aminobutyric acid receptor subunit alpha-1	872
Baizhu	MOL000040	Scopoletol	Prostaglandin G/H synthase 1	20
Baizhu	MOL000040	Scopoletol	Thrombin	54
Baizhu	MOL000040	Scopoletol	NRH dehydrogenase [quinone] 2	243
Baizhu	MOL000040	Scopoletol	Prostaglandin G/H synthase 2	290
Baizhu	MOL000040	Scopoletol	Carbonic anhydrase I	295
Baizhu	MOL000040	Scopoletol	Beta-2 adrenergic receptor	766
Baizhu	MOL000040	Scopoletol	Leukotriene A-4 hydrolase	3060
Baizhu	MOL000040	Scopoletol	Amine oxidase [flavin-containing] B	3939
Baizhu	MOL000040	Scopoletol	Glutamate receptor 2	921
Baizhu	MOL000040	Scopoletol	mRNA of PKA Catalytic Subunit C-alpha	6263
Baizhu	MOL000040	Scopoletol	Sodium-dependent noradrenaline transporter	540
Baizhu	MOL000040	Scopoletol	Queuine tRNA-ribosyltransferase	2561
Baizhu	MOL000041	PHA	Prostaglandin G/H synthase 1	20
Baizhu	MOL000041	PHA	Thrombin	54
Baizhu	MOL000041	PHA	Muscarinic acetylcholine receptor M1	103
Baizhu	MOL000041	PHA	Beta-1 adrenergic receptor	193
Baizhu	MOL000041	PHA	Sodium channel protein type 5 subunit alpha	220
Baizhu	MOL000041	PHA	Prostaglandin G/H synthase 2	290
Baizhu	MOL000041	PHA	Nitric-oxide synthase, endothelial	291
Baizhu	MOL000041	PHA	Alpha-2A adrenergic receptor	318
Baizhu	MOL000041	PHA	Alpha-2C adrenergic receptor	378
Baizhu	MOL000041	PHA	Acetylcholinesterase	474
Baizhu	MOL000041	PHA	Sodium-dependent noradrenaline transporter	540
Baizhu	MOL000041	PHA	Alpha-1A adrenergic receptor	556
Baizhu	MOL000041	PHA	Alpha-1B adrenergic receptor	632
Baizhu	MOL000041	PHA	Sodium-dependent dopamine transporter	713
Baizhu	MOL000041	PHA	Beta-2 adrenergic receptor	766
Baizhu	MOL000041	PHA	Dipeptidyl peptidase IV	952
Baizhu	MOL000041	PHA	Beta-lactamase	2478
Baizhu	MOL000041	PHA	Amine oxidase [flavin-containing] B	3939
Baizhu	MOL000041	PHA	Lysozyme	2300
Baizhu	MOL000041	PHA	Thermolysin	6285
Baizhu	MOL000041	PHA	Amine oxidase [flavin-containing] A	3941
Baizhu	MOL000041	PHA	Gag-Pol polyprotein	2237
Baizhu	MOL000041	PHA	Chymotrypsinogen B	6011
Baizhu	MOL000041	PHA	Dopamine D1 receptor	23
Baizhu	MOL000041	PHA	Alpha-2B adrenergic receptor	629
Baizhu	MOL000042	LPG	Prostaglandin G/H synthase 1	20
Baizhu	MOL000042	LPG	Succinate semialdehyde dehydrogenase, mitochondrial	170
Baizhu	MOL000042	LPG	4-aminobutyrate aminotransferase, mitochondrial	280
Baizhu	MOL000042	LPG	DNA polymerase (HSV)	338
Baizhu	MOL000042	LPG	Glutamate [NMDA] receptor subunit zeta-1	401
Baizhu	MOL000042	LPG	Kynureninase	435
Baizhu	MOL000042	LPG	Glycine receptor alpha-1 chain	482
Baizhu	MOL000042	LPG	Aspartate aminotransferase, cytoplasmic	586
Baizhu	MOL000042	LPG	Gamma-aminobutyric acid receptor subunit alpha-1	872
Baizhu	MOL000042	LPG	Proto-oncogene tyrosine-protein kinase SRC	933
Baizhu	MOL000042	LPG	Glycogen phosphorylase, muscle form	1152
Baizhu	MOL000042	LPG	Cathepsin D	1243
Baizhu	MOL000042	LPG	Neutrophil collagenase	2154
Baizhu	MOL000042	LPG	Macrophage metalloelastase	2203
Baizhu	MOL000042	LPG	Cholinesterase	3923
Baizhu	MOL000042	LPG	Xanthine dehydrogenase/oxidase	3947
Baizhu	MOL000042	LPG	Alcohol dehydrogenase 1B	444
Baizhu	MOL000042	LPG	Alcohol dehydrogenase 1C	517
Baizhu	MOL000042	LPG	Alcohol dehydrogenase 1A	251
Baizhu	MOL000042	LPG	Arginase-1	315
Baizhu	MOL000042	LPG	Catalase	2230
Baizhu	MOL000042	LPG	Ribonucleoside-diphosphate reductase large subunit	360
Baizhu	MOL000042	LPG	Pyruvate kinase isozymes R/L	52
Baizhu	MOL000042	LPG	Cytochrome P450-cam	2298
Baizhu	MOL000042	LPG	Aspartate aminotransferase	2249
Baizhu	MOL000042	LPG	Beta-galactosidase	2592
Baizhu	MOL000042	LPG	Ferrichrome-iron receptor	2427
Baizhu	MOL000042	LPG	Histidinol dehydrogenase	3191
Baizhu	MOL000042	LPG	Formate acetyltransferase 1	3178
Baizhu	MOL000042	LPG	Adenylosuccinate synthetase	2632
Baizhu	MOL000042	LPG	Alanine racemase	2453
Baizhu	MOL000042	LPG	Gag-Pol polyprotein	2237
Baizhu	MOL000042	LPG	D-alanyl-D-alanine carboxypeptidase	2461
Baizhu	MOL000042	LPG	Monomeric sarcosine oxidase	2380
Baizhu	MOL000042	LPG	Bacillolysin	2457
Baizhu	MOL000042	LPG	Dihydroxyacetone kinase	2397
Baizhu	MOL000042	LPG	Haloalkane dehalogenase	2281
Baizhu	MOL000042	LPG	2-isopropylmalate synthase	3179
Baizhu	MOL000042	LPG	2-hydroxy-6-oxo-7-methylocta-2,4-dienoate hydrolase	4674
Baizhu	MOL000042	LPG	1-aminocyclopropane-1-carboxylate deaminase	2518
Baizhu	MOL000042	LPG	Nicotinate-nucleotide--dimethylbenzimidazole phosphoribosyltransferase	2264
Baizhu	MOL000042	LPG	Growth-inhibiting protein 18	3877
Baizhu	MOL000042	LPG	Methylmalonyl-CoA carboxyltransferase 5S subunit	2983
Baizhu	MOL000042	LPG	Coagulation factor XIII A chain	6
Baizhu	MOL000042	LPG	Aspartate aminotransferase, mitochondrial	426
Baizhu	MOL000042	LPG	Pyruvate kinase isozymes M1/M2	98
Baizhu	MOL000042	LPG	Serine--pyruvate aminotransferase	349
Baizhu	MOL000042	LPG	Alanine aminotransferase 1	735
Baizhu	MOL000042	LPG	Cystathionine gamma-lyase	868
Baizhu	MOL000042	LPG	Alanine--glyoxylate aminotransferase 2, mitochondrial	114
Baizhu	MOL000042	LPG	NADP-dependent malic enzyme	666
Baizhu	MOL000042	LPG	Alanyl-tRNA synthetase, cytoplasmic	323
Baizhu	MOL000042	LPG	Glycine amidinotransferase, mitochondrial	383
Baizhu	MOL000042	LPG	Cysteine desulfurase, mitochondrial	169
Baizhu	MOL000042	LPG	Alanine--glyoxylate aminotransferase 2-like 2	3899
Baizhu	MOL000042	LPG	Proton-coupled amino acid transporter 1	593
Baizhu	MOL000042	LPG	L-lactate dehydrogenase A chain	473
Baizhu	MOL000042	LPG	Triosephosphate isomerase	6346
Baizhu	MOL000042	LPG	Glucose-6-phosphate isomerase	2206
Baizhu	MOL000042	LPG	NAD-dependent malic enzyme, mitochondrial	166
Baizhu	MOL000042	LPG	SHMT2 protein	3884
Baizhu	MOL000042	LPG	NADP-dependent malic enzyme, mitochondrial	363
Baizhu	MOL000042	LPG	L-lactate dehydrogenase B chain	77
Baizhu	MOL000042	LPG	Trypsin-3	2886
Baizhu	MOL000042	LPG	Ornithine aminotransferase, mitochondrial	472
Baizhu	MOL000042	LPG	UDP-glucose 4-epimerase	2762
Baizhu	MOL000042	LPG	M-phase inducer phosphatase 2	3105
Baizhu	MOL000042	LPG	Elastase 1	6260
Baizhu	MOL000042	LPG	Phosphonoacetaldehyde hydrolase	5363
Baizhu	MOL000042	LPG	Fumarate hydratase class II	3486
Baizhu	MOL000042	LPG	Phosphotriesterase	5742
Baizhu	MOL000042	LPG	2-amino-3-ketobutyrate coenzyme A ligase, mitochondrial	575
Baizhu	MOL000043	atractylenolide i	Gamma-aminobutyric-acid receptor alpha-2 subunit	423
Baizhu	MOL000043	atractylenolide i	Gamma-aminobutyric acid receptor subunit alpha-1	872
Baizhu	MOL000043	atractylenolide i	Neuronal acetylcholine receptor protein, alpha-7 chain	4095
Baizhu	MOL000043	atractylenolide i	Vascular endothelial growth factor A	183
Baizhu	MOL000043	atractylenolide i	Tumor necrosis factor	777
Baizhu	MOL000043	atractylenolide i	Interleukin-6	1159
Baizhu	MOL000043	atractylenolide i	Interleukin-1 beta	1654
Baizhu	MOL000043	atractylenolide i	Placenta growth factor	5377
Baizhu	MOL000044	atractylenolideII	Gamma-aminobutyric-acid receptor alpha-2 subunit	423
Baizhu	MOL000044	atractylenolideII	Gamma-aminobutyric-acid receptor alpha-3 subunit	580
Baizhu	MOL000044	atractylenolideII	Gamma-aminobutyric acid receptor subunit alpha-1	872
Baizhu	MOL000044	atractylenolideII	Neuronal acetylcholine receptor protein, alpha-7 chain	4095
Baizhu	MOL000044	atractylenolideII	Glutamate receptor 2	921
Baizhu	MOL000045	atractylenolide iii	Gamma-aminobutyric acid receptor subunit alpha-1	872
Baizhu	MOL000045	atractylenolide iii	Neuronal acetylcholine receptor protein, alpha-7 chain	4095
Baizhu	MOL000045	atractylenolide iii	Glutamate receptor 2	921
Baizhu	MOL000045	atractylenolide iii	Gamma-aminobutyric-acid receptor subunit alpha-6	841
Baizhu	MOL000045	atractylenolide iii	Tumor necrosis factor	777
Baizhu	MOL000046	atractylone	Dopamine D1 receptor	23
Baizhu	MOL000046	atractylone	Muscarinic acetylcholine receptor M3	51
Baizhu	MOL000046	atractylone	Thrombin	54
Baizhu	MOL000046	atractylone	Muscarinic acetylcholine receptor M1	103
Baizhu	MOL000046	atractylone	Beta-1 adrenergic receptor	193
Baizhu	MOL000046	atractylone	Sodium channel protein type 5 subunit alpha	220
Baizhu	MOL000046	atractylone	Nitric-oxide synthase, endothelial	291
Baizhu	MOL000046	atractylone	Muscarinic acetylcholine receptor M4	450
Baizhu	MOL000046	atractylone	CGMP-inhibited 3',5'-cyclic phosphodiesterase A	485
Baizhu	MOL000046	atractylone	5-hydroxytryptamine 2A receptor	502
Baizhu	MOL000046	atractylone	Sodium-dependent noradrenaline transporter	540
Baizhu	MOL000046	atractylone	Alpha-1A adrenergic receptor	556
Baizhu	MOL000046	atractylone	Muscarinic acetylcholine receptor M2	617
Baizhu	MOL000046	atractylone	Alpha-1B adrenergic receptor	632
Baizhu	MOL000046	atractylone	Sodium-dependent dopamine transporter	713
Baizhu	MOL000046	atractylone	Beta-2 adrenergic receptor	766
Baizhu	MOL000046	atractylone	Mu-type opioid receptor	847
Baizhu	MOL000046	atractylone	Neuronal acetylcholine receptor protein, alpha-7 chain	4095
Baizhu	MOL000047	juniper camphor	Muscarinic acetylcholine receptor M3	51
Baizhu	MOL000047	juniper camphor	Muscarinic acetylcholine receptor M1	103
Baizhu	MOL000047	juniper camphor	Prostaglandin G/H synthase 2	290
Baizhu	MOL000047	juniper camphor	Gamma-aminobutyric-acid receptor alpha-2 subunit	423
Baizhu	MOL000047	juniper camphor	Retinoic acid receptor RXR-alpha	459
Baizhu	MOL000047	juniper camphor	Gamma-aminobutyric-acid receptor alpha-3 subunit	580
Baizhu	MOL000047	juniper camphor	Muscarinic acetylcholine receptor M2	617
Baizhu	MOL000047	juniper camphor	Gamma-aminobutyric acid receptor subunit alpha-1	872
Baizhu	MOL000047	juniper camphor	Gamma-aminobutyric-acid receptor subunit alpha-6	841
Baizhu	MOL000048	(5E,9Z)-3,6,10-trimethyl-4,7,8,11-tetrahydrocyclodeca[b]furan	Muscarinic acetylcholine receptor M3	51
Baizhu	MOL000048	(5E,9Z)-3,6,10-trimethyl-4,7,8,11-tetrahydrocyclodeca[b]furan	Thrombin	54
Baizhu	MOL000048	(5E,9Z)-3,6,10-trimethyl-4,7,8,11-tetrahydrocyclodeca[b]furan	Muscarinic acetylcholine receptor M1	103
Baizhu	MOL000048	(5E,9Z)-3,6,10-trimethyl-4,7,8,11-tetrahydrocyclodeca[b]furan	Prostaglandin G/H synthase 2	290
Baizhu	MOL000048	(5E,9Z)-3,6,10-trimethyl-4,7,8,11-tetrahydrocyclodeca[b]furan	Nitric-oxide synthase, endothelial	291
Baizhu	MOL000048	(5E,9Z)-3,6,10-trimethyl-4,7,8,11-tetrahydrocyclodeca[b]furan	CGMP-inhibited 3',5'-cyclic phosphodiesterase A	485
Baizhu	MOL000048	(5E,9Z)-3,6,10-trimethyl-4,7,8,11-tetrahydrocyclodeca[b]furan	Sodium-dependent noradrenaline transporter	540
Baizhu	MOL000048	(5E,9Z)-3,6,10-trimethyl-4,7,8,11-tetrahydrocyclodeca[b]furan	Beta-2 adrenergic receptor	766
Baizhu	MOL000048	(5E,9Z)-3,6,10-trimethyl-4,7,8,11-tetrahydrocyclodeca[b]furan	Sodium-dependent serotonin transporter	824
Baizhu	MOL000048	(5E,9Z)-3,6,10-trimethyl-4,7,8,11-tetrahydrocyclodeca[b]furan	Androgen receptor	146
Baizhu	MOL000049	3β-acetoxyatractylone	Muscarinic acetylcholine receptor M3	51
Baizhu	MOL000049	3β-acetoxyatractylone	Thrombin	54
Baizhu	MOL000049	3β-acetoxyatractylone	Muscarinic acetylcholine receptor M1	103
Baizhu	MOL000049	3β-acetoxyatractylone	Androgen receptor	146
Baizhu	MOL000049	3β-acetoxyatractylone	Sodium channel protein type 5 subunit alpha	220
Baizhu	MOL000049	3β-acetoxyatractylone	Prostaglandin G/H synthase 2	290
Baizhu	MOL000049	3β-acetoxyatractylone	Nitric-oxide synthase, endothelial	291
Baizhu	MOL000049	3β-acetoxyatractylone	Retinoic acid receptor RXR-alpha	459
Baizhu	MOL000049	3β-acetoxyatractylone	Acetylcholinesterase	474
Baizhu	MOL000049	3β-acetoxyatractylone	Alpha-1A adrenergic receptor	556
Baizhu	MOL000049	3β-acetoxyatractylone	Muscarinic acetylcholine receptor M2	617
Baizhu	MOL000049	3β-acetoxyatractylone	Beta-2 adrenergic receptor	766
Baizhu	MOL000049	3β-acetoxyatractylone	Mu-type opioid receptor	847
Baizhu	MOL000049	3β-acetoxyatractylone	Gamma-aminobutyric acid receptor subunit alpha-1	872
Baizhu	MOL000049	3β-acetoxyatractylone	Dipeptidyl peptidase IV	952
Baizhu	MOL000049	3β-acetoxyatractylone	Neuronal acetylcholine receptor protein, alpha-7 chain	4095
Baizhu	MOL000050	GLY	Prostaglandin G/H synthase 1	20
Baizhu	MOL000050	GLY	Nitric-oxide synthase, brain	76
Baizhu	MOL000050	GLY	Aldehyde dehydrogenase, mitochondrial	147
Baizhu	MOL000050	GLY	Succinate semialdehyde dehydrogenase, mitochondrial	170
Baizhu	MOL000050	GLY	4-aminobutyrate aminotransferase, mitochondrial	280
Baizhu	MOL000050	GLY	Prostaglandin G/H synthase 2	290
Baizhu	MOL000050	GLY	Renin, renal	298
Baizhu	MOL000050	GLY	Serine hydroxymethyltransferase, mitochondrial	321
Baizhu	MOL000050	GLY	DNA polymerase (HSV)	338
Baizhu	MOL000050	GLY	Coagulation factor VII	369
Baizhu	MOL000050	GLY	Glutamate [NMDA] receptor subunit zeta-1	401
Baizhu	MOL000050	GLY	Kynureninase	435
Baizhu	MOL000050	GLY	Glutamate [NMDA] receptor subunit epsilon 2	464
Baizhu	MOL000050	GLY	Ornithine aminotransferase, mitochondrial	472
Baizhu	MOL000050	GLY	Glycine receptor alpha-1 chain	482
Baizhu	MOL000050	GLY	Aspartate aminotransferase, cytoplasmic	586
Baizhu	MOL000050	GLY	Aldose reductase	822
Baizhu	MOL000050	GLY	Glutamate [NMDA] receptor subunit epsilon 1	837
Baizhu	MOL000050	GLY	Gamma-aminobutyric acid receptor subunit alpha-1	872
Baizhu	MOL000050	GLY	Proto-oncogene tyrosine-protein kinase SRC	933
Baizhu	MOL000050	GLY	Glycogen phosphorylase, muscle form	1152
Baizhu	MOL000050	GLY	Sodium- and chloride-dependent glycine transporter 1	1236
Baizhu	MOL000050	GLY	Cathepsin D	1243
Baizhu	MOL000050	GLY	Beta-catenin	1392
Baizhu	MOL000050	GLY	Lactotransferrin	1439
Baizhu	MOL000050	GLY	Inhibitor of nuclear factor kappa B kinase beta subunit	2038
Baizhu	MOL000050	GLY	Neutrophil collagenase	2154
Baizhu	MOL000050	GLY	Macrophage metalloelastase	2203
Baizhu	MOL000050	GLY	Leukotriene A-4 hydrolase	3060
Baizhu	MOL000050	GLY	M-phase inducer phosphatase 2	3105
Baizhu	MOL000050	GLY	Thioredoxin reductase, cytoplasmic	3610
Baizhu	MOL000050	GLY	Cholinesterase	3923
Baizhu	MOL000050	GLY	Amine oxidase [flavin-containing] B	3939
Baizhu	MOL000050	GLY	Xanthine dehydrogenase/oxidase	3947
Baizhu	MOL000050	GLY	Pancreatic alpha-amylase	4513
Baizhu	MOL000050	GLY	Elastase 1	6260
Baizhu	MOL000050	GLY	Phospholipase A2	6500
Baizhu	MOL000050	GLY	Alcohol dehydrogenase 1B	444
Baizhu	MOL000050	GLY	Alcohol dehydrogenase 1C	517
Baizhu	MOL000050	GLY	Alcohol dehydrogenase 1A	251
Baizhu	MOL000050	GLY	Arginase-1	315
Baizhu	MOL000050	GLY	Catalase	2230
Baizhu	MOL000050	GLY	Glycine dehydrogenase [decarboxylating], mitochondrial	681
Baizhu	MOL000050	GLY	Ribonucleoside-diphosphate reductase large subunit	360
Baizhu	MOL000050	GLY	Pyruvate kinase isozymes R/L	52
Baizhu	MOL000050	GLY	Dihydroorotate dehydrogenase, mitochondrial	424
Baizhu	MOL000050	GLY	Sigma factor sigB regulation protein rsbQ	3490
Baizhu	MOL000050	GLY	Phosphoribosylformylglycinamidine synthase	3982
Baizhu	MOL000050	GLY	Phosphonoacetaldehyde hydrolase	5363
Baizhu	MOL000050	GLY	Glycine oxidase	2893
Baizhu	MOL000050	GLY	Cytochrome P450-cam	2298
Baizhu	MOL000050	GLY	Aspartate aminotransferase	2249
Baizhu	MOL000050	GLY	Beta-galactosidase	2592
Baizhu	MOL000050	GLY	Methionyl-tRNA synthetase	2800
Baizhu	MOL000050	GLY	Ferrichrome-iron receptor	2427
Baizhu	MOL000050	GLY	Histidinol dehydrogenase	3191
Baizhu	MOL000050	GLY	Pyruvate dehydrogenase [cytochrome]	845
Baizhu	MOL000050	GLY	Acetyl-CoA acetyltransferase	2596
Baizhu	MOL000050	GLY	Formate dehydrogenase H	2638
Baizhu	MOL000050	GLY	Formate acetyltransferase 1	3178
Baizhu	MOL000050	GLY	Adenylosuccinate synthetase	2632
Baizhu	MOL000050	GLY	Beta-lactamase SHV-2 precursor	3701
Baizhu	MOL000050	GLY	Succinate dehydrogenase flavoprotein subunit	5725
Baizhu	MOL000050	GLY	Beta-lactamase SHV-1 precursor	3687
Baizhu	MOL000050	GLY	Beta-lactamase SHV-1	6691
Baizhu	MOL000050	GLY	Alanine racemase	2453
Baizhu	MOL000050	GLY	Gag-Pol polyprotein	2237
Baizhu	MOL000050	GLY	Methionine synthase	2935
Baizhu	MOL000050	GLY	D-alanyl-D-alanine carboxypeptidase	2461
Baizhu	MOL000050	GLY	Sensor protein fixL	2915
Baizhu	MOL000050	GLY	Siroheme synthase	4318
Baizhu	MOL000050	GLY	Acetolactate synthase, catabolic	2786
Baizhu	MOL000050	GLY	Beta-amylase	3365
Baizhu	MOL000050	GLY	Alpha-ketoglutarate-dependent taurine dioxygenase	2529
Baizhu	MOL000050	GLY	Endoglucanase G	2802
Baizhu	MOL000050	GLY	Monomeric sarcosine oxidase	2380
Baizhu	MOL000050	GLY	Bacillolysin	2457
Baizhu	MOL000050	GLY	Dihydroxyacetone kinase	2397
Baizhu	MOL000050	GLY	Biphenyl-2,3-diol 1,2-dioxygenase	2392
Baizhu	MOL000050	GLY	Arylsulfatase	2713
Baizhu	MOL000050	GLY	Haloalkane dehalogenase	2281
Baizhu	MOL000050	GLY	Probable pyruvate-flavodoxin oxidoreductase	4117
Baizhu	MOL000050	GLY	Ferredoxin-dependent glutamate synthase 2	4836
Baizhu	MOL000050	GLY	2-isopropylmalate synthase	3179
Baizhu	MOL000050	GLY	2-hydroxy-6-oxo-7-methylocta-2,4-dienoate hydrolase	4674
Baizhu	MOL000050	GLY	1-aminocyclopropane-1-carboxylate deaminase	2518
Baizhu	MOL000050	GLY	Hydroxylamine reductase	3274
Baizhu	MOL000050	GLY	Clavaminate synthase 1	2400
Baizhu	MOL000050	GLY	Nicotinate-nucleotide--dimethylbenzimidazole phosphoribosyltransferase	2264
Baizhu	MOL000050	GLY	Glucose--fructose oxidoreductase	2826
Baizhu	MOL000050	GLY	Peroxidase/catalase T	518
Baizhu	MOL000050	GLY	Growth-inhibiting protein 18	3877
Baizhu	MOL000050	GLY	Serine hydroxymethyltransferase 2	3879
Baizhu	MOL000050	GLY	Serine hydroxymethyltransferase 1	3880
Baizhu	MOL000050	GLY	Methylmalonyl-CoA carboxyltransferase 5S subunit	2983
Baizhu	MOL000050	GLY	4-chlorobenzoyl CoA ligase	5420
Baizhu	MOL000050	GLY	Phosphotriesterase	5742
Baizhu	MOL000050	GLY	Oligopeptide ABC transporter, periplasmic oligopeptide-binding protein	4526
Baizhu	MOL000050	GLY	Glutamate dehydrogenase 1, mitochondrial	201
Baizhu	MOL000050	GLY	Coagulation factor XIII A chain	6
Baizhu	MOL000050	GLY	Aspartate aminotransferase, mitochondrial	426
Baizhu	MOL000050	GLY	Glycogen phosphorylase, liver form	10
Baizhu	MOL000050	GLY	Asparagine synthetase [glutamine-hydrolyzing]	242
Baizhu	MOL000050	GLY	Pyruvate kinase isozymes M1/M2	98
Baizhu	MOL000050	GLY	Serine--pyruvate aminotransferase	349
Baizhu	MOL000050	GLY	Carnitine O-palmitoyltransferase 2, mitochondrial	200
Baizhu	MOL000050	GLY	Alanine aminotransferase 1	735
Baizhu	MOL000050	GLY	Cystathionine gamma-lyase	868
Baizhu	MOL000050	GLY	Serine hydroxymethyltransferase, cytosolic	367
Baizhu	MOL000050	GLY	Glycyl-tRNA synthetase	1466
Baizhu	MOL000050	GLY	Glycine N-methyltransferase	411
Baizhu	MOL000050	GLY	Probable alanyl-tRNA synthetase, mitochondrial	4070
Baizhu	MOL000050	GLY	Glycine N-acyltransferase	4057
Baizhu	MOL000050	GLY	N-acetylglutamate synthase, mitochondrial	4023
Baizhu	MOL000050	GLY	Glutamate [NMDA] receptor subunit 3A	706
Baizhu	MOL000050	GLY	Alanine aminotransferase 2	3904
Baizhu	MOL000050	GLY	Glycine N-acyltransferase-like protein 1	4059
Baizhu	MOL000050	GLY	Alanine--glyoxylate aminotransferase 2, mitochondrial	114
Baizhu	MOL000050	GLY	Gephyrin	4532
Baizhu	MOL000050	GLY	Group IIE secretory phospholipase A2	6270
Baizhu	MOL000050	GLY	Peroxisomal sarcosine oxidase	4061
Baizhu	MOL000050	GLY	Mitochondrial dicarboxylate carrier	4010
Baizhu	MOL000050	GLY	Tyrosyl-tRNA synthetase, mitochondrial	399
Baizhu	MOL000050	GLY	NADP-dependent malic enzyme	666
Baizhu	MOL000050	GLY	Glutamate dehydrogenase 2, mitochondrial	830
Baizhu	MOL000050	GLY	Alanyl-tRNA synthetase, cytoplasmic	323
Baizhu	MOL000050	GLY	Glycine amidinotransferase, mitochondrial	383
Baizhu	MOL000050	GLY	Calcium-transporting ATPase type 2C member 1	241
Baizhu	MOL000050	GLY	Cysteine desulfurase, mitochondrial	169
Baizhu	MOL000050	GLY	Alanine--glyoxylate aminotransferase 2-like 2	3899
Baizhu	MOL000050	GLY	Proton-coupled amino acid transporter 1	593
Baizhu	MOL000050	GLY	Adenylosuccinate synthetase isozyme 1	3978
Baizhu	MOL000050	GLY	L-lactate dehydrogenase A chain	473
Baizhu	MOL000050	GLY	Glycine receptor subunit alpha-2	820
Baizhu	MOL000050	GLY	2-amino-3-ketobutyrate coenzyme A ligase, mitochondrial	575
Baizhu	MOL000050	GLY	Glutamate [NMDA] receptor subunit epsilon-3	505
Baizhu	MOL000050	GLY	Pyruvate dehydrogenase E1 component subunit beta, mitochondrial	110
Baizhu	MOL000050	GLY	Triosephosphate isomerase	6346
Baizhu	MOL000050	GLY	NAD-dependent malic enzyme, mitochondrial	166
Baizhu	MOL000050	GLY	5-aminolevulinate synthase, erythroid-specific, mitochondrial	1088
Baizhu	MOL000050	GLY	Glycine receptor subunit alpha-3	461
Baizhu	MOL000050	GLY	SHMT2 protein	3884
Baizhu	MOL000050	GLY	Hypothetical protein DKFZp686P09201	3885
Baizhu	MOL000050	GLY	NADP-dependent malic enzyme, mitochondrial	363
Baizhu	MOL000050	GLY	Choline/ethanolamine kinase [Includes: Choline kinase beta	264
Baizhu	MOL000050	GLY	5-aminolevulinate synthase, nonspecific, mitochondrial	455
Baizhu	MOL000050	GLY	Migration-inducing protein 4	3886
Baizhu	MOL000050	GLY	L-lactate dehydrogenase B chain	77
Baizhu	MOL000050	GLY	Trypsin-3	2886
Baizhu	MOL000050	GLY	HCMV DNA polymerase	379
Baizhu	MOL000050	GLY	mRNA of Protein-tyrosine phosphatase, non-receptor type 1	687
Baizhu	MOL000050	GLY	Glutamate receptor 1	705
Baizhu	MOL000050	GLY	5-oxoprolinase	4017
Baizhu	MOL000050	GLY	Calcium-binding mitochondrial carrier protein Aralar2	513
Baizhu	MOL000050	GLY	Urease	370
Baizhu	MOL000050	GLY	UDP-glucose 4-epimerase	2762
Baizhu	MOL000050	GLY	Amine oxidase [flavin-containing] A	3941
Baizhu	MOL000050	GLY	mRNA of PKA Catalytic Subunit C-alpha	6263
Baizhu	MOL000050	GLY	Parathion hydrolase	2796
Baizhu	MOL000050	GLY	Benzoylformate decarboxylase	2357
Baizhu	MOL000050	GLY	Bifunctional polymyxin resistance protein arnA	3257
Baizhu	MOL000050	GLY	Gamma-aminobutyraldehyde dehydrogenase	2881
Baizhu	MOL000050	GLY	Pyruvate-ferredoxin oxidoreductase	4562
Baizhu	MOL000050	GLY	Malonamidase E2	4600
Baizhu	MOL000050	GLY	Pyruvate carboxylase, mitochondrial	771
Baizhu	MOL000050	GLY	Succinate dehydrogenase [ubiquinone] flavoprotein subunit, mitochondrial	197
Baizhu	MOL000050	GLY	Glucose-6-phosphate isomerase	2206
Baizhu	MOL000050	GLY	Vacuolar ATP synthase catalytic subunit A	6057
Baizhu	MOL000050	GLY	Retinal dehydrogenase 1	611
Baizhu	MOL000050	GLY	Deacetoxycephalosporin C synthetase	3334
Baizhu	MOL000050	GLY	Glutamate receptor, ionotropic kainate 2	918
Baizhu	MOL000050	GLY	Glycogen synthase 1	5291
Baizhu	MOL000050	GLY	Glucarate dehydratase	3708
Baizhu	MOL000052	Gulutamine	Prostaglandin G/H synthase 1	20
Baizhu	MOL000052	Gulutamine	Nitric-oxide synthase, brain	76
Baizhu	MOL000052	Gulutamine	4-aminobutyrate aminotransferase, mitochondrial	280
Baizhu	MOL000052	Gulutamine	Prostaglandin G/H synthase 2	290
Baizhu	MOL000052	Gulutamine	Aspartate aminotransferase, cytoplasmic	586
Baizhu	MOL000052	Gulutamine	mRNA of Protein-tyrosine phosphatase, non-receptor type 1	687
Baizhu	MOL000052	Gulutamine	Aldose reductase	822
Baizhu	MOL000052	Gulutamine	Arginase II, mitochondrial	834
Baizhu	MOL000052	Gulutamine	Glutamate [NMDA] receptor subunit epsilon 1	837
Baizhu	MOL000052	Gulutamine	Gamma-aminobutyric acid receptor subunit alpha-1	872
Baizhu	MOL000052	Gulutamine	Cathepsin D	1243
Baizhu	MOL000052	Gulutamine	Leukotriene A-4 hydrolase	3060
Baizhu	MOL000052	Gulutamine	mRNA of PKA Catalytic Subunit C-alpha	6263
Baizhu	MOL000052	Gulutamine	Alcohol dehydrogenase 1B	444
Baizhu	MOL000052	Gulutamine	Aspartate aminotransferase	2249
Baizhu	MOL000052	Gulutamine	Ferrichrome-iron receptor	2427
Baizhu	MOL000052	Gulutamine	Bacillolysin	2457
Baizhu	MOL000052	Gulutamine	Growth-inhibiting protein 18	3877
Baizhu	MOL000052	Gulutamine	Glutamate dehydrogenase 1, mitochondrial	201
Baizhu	MOL000052	Gulutamine	Ornithine carbamoyltransferase, mitochondrial	336
Baizhu	MOL000052	Gulutamine	Aspartate aminotransferase, mitochondrial	426
Baizhu	MOL000052	Gulutamine	Glutamate receptor 2	921
Baizhu	MOL000052	Gulutamine	S-adenosylmethionine synthetase isoform type-1	453
Baizhu	MOL000052	Gulutamine	Glutamate receptor, ionotropic kainate 2	918
Baizhu	MOL000052	Gulutamine	Triosephosphate isomerase	6346
Baizhu	MOL000052	Gulutamine	Glutamate [NMDA] receptor subunit 3A	706
Baizhu	MOL000052	Gulutamine	Gamma-aminobutyric-acid receptor subunit alpha-6	841
Baizhu	MOL000052	Gulutamine	Alanine aminotransferase 1	735
Baizhu	MOL000052	Gulutamine	Calcium-transporting ATPase type 2C member 1	241
Baizhu	MOL000052	Gulutamine	NAD-dependent malic enzyme, mitochondrial	166
Baizhu	MOL000053	Methose	Ferrichrome-iron receptor	2427
Baizhu	MOL000054	L-	Nitric-oxide synthase, brain	76
Baizhu	MOL000054	L-	Prostaglandin G/H synthase 2	290
Baizhu	MOL000055	L-Lysin	High-affinity cationic amino acid transporter-1	235
Baizhu	MOL000055	L-Lysin	Cationic amino acid transporter 4	58
Baizhu	MOL000056	DTY	Prostaglandin G/H synthase 1	20
Baizhu	MOL000056	DTY	Dopamine D1 receptor	23
Baizhu	MOL000056	DTY	Thrombin	54
Baizhu	MOL000056	DTY	Muscarinic acetylcholine receptor M1	103
Baizhu	MOL000056	DTY	Beta-1 adrenergic receptor	193
Baizhu	MOL000056	DTY	Prostaglandin G/H synthase 2	290
Baizhu	MOL000056	DTY	Nitric-oxide synthase, endothelial	291
Baizhu	MOL000056	DTY	Alpha-2A adrenergic receptor	318
Baizhu	MOL000056	DTY	Alpha-2C adrenergic receptor	378
Baizhu	MOL000056	DTY	Acetylcholinesterase	474
Baizhu	MOL000056	DTY	Alpha-1A adrenergic receptor	556
Baizhu	MOL000056	DTY	Alpha-2B adrenergic receptor	629
Baizhu	MOL000056	DTY	Alpha-1B adrenergic receptor	632
Baizhu	MOL000056	DTY	Beta-2 adrenergic receptor	766
Baizhu	MOL000056	DTY	Dipeptidyl peptidase IV	952
Baizhu	MOL000056	DTY	Beta-lactamase	2478
Baizhu	MOL000056	DTY	Amine oxidase [flavin-containing] B	3939
Baizhu	MOL000056	DTY	Chymotrypsinogen B	6011
Baizhu	MOL000056	DTY	mRNA of Protein-tyrosine phosphatase, non-receptor type 1	687
Baizhu	MOL000056	DTY	Sodium-dependent dopamine transporter	713
Baizhu	MOL000056	DTY	Amine oxidase [flavin-containing] A	3941
Baizhu	MOL000057	DIBP	Muscarinic acetylcholine receptor M3	51
Baizhu	MOL000057	DIBP	Muscarinic acetylcholine receptor M1	103
Baizhu	MOL000057	DIBP	Sodium-dependent noradrenaline transporter	540
Baizhu	MOL000057	DIBP	Sodium-dependent dopamine transporter	713
Baizhu	MOL000057	DIBP	Beta-2 adrenergic receptor	766
Baizhu	MOL000057	DIBP	Sodium-dependent serotonin transporter	824
Baizhu	MOL000057	DIBP	Gamma-aminobutyric acid receptor subunit alpha-1	872
Baizhu	MOL000057	DIBP	Muscarinic acetylcholine receptor M2	617
Baizhu	MOL000057	DIBP	5-hydroxytryptamine 2A receptor	502
Baizhu	MOL000057	DIBP	Progesterone receptor	614
Baizhu	MOL000057	DIBP	Mineralocorticoid receptor	737
Baizhu	MOL000057	DIBP	Glucocorticoid receptor	871
Baizhu	MOL000057	DIBP	Nuclear receptor coactivator 2	6241
Baizhu	MOL000057	DIBP	Retinoic acid receptor RXR-alpha	459
Baizhu	MOL000058	2-[(2R,5S,6S)-6,10-dimethylspiro[4.5]dec-9-en-2-yl]propan-2-ol	Gamma-aminobutyric-acid receptor alpha-2 subunit	423
Baizhu	MOL000058	2-[(2R,5S,6S)-6,10-dimethylspiro[4.5]dec-9-en-2-yl]propan-2-ol	Gamma-aminobutyric-acid receptor alpha-5 subunit	523
Baizhu	MOL000058	2-[(2R,5S,6S)-6,10-dimethylspiro[4.5]dec-9-en-2-yl]propan-2-ol	Gamma-aminobutyric-acid receptor alpha-3 subunit	580
Baizhu	MOL000058	2-[(2R,5S,6S)-6,10-dimethylspiro[4.5]dec-9-en-2-yl]propan-2-ol	Muscarinic acetylcholine receptor M2	617
Baizhu	MOL000058	2-[(2R,5S,6S)-6,10-dimethylspiro[4.5]dec-9-en-2-yl]propan-2-ol	Gamma-aminobutyric acid receptor subunit alpha-1	872
Baizhu	MOL000058	2-[(2R,5S,6S)-6,10-dimethylspiro[4.5]dec-9-en-2-yl]propan-2-ol	Neuronal acetylcholine receptor protein, alpha-7 chain	4095
Baizhu	MOL000058	2-[(2R,5S,6S)-6,10-dimethylspiro[4.5]dec-9-en-2-yl]propan-2-ol	Glutamate receptor 2	921
Baizhu	MOL000058	2-[(2R,5S,6S)-6,10-dimethylspiro[4.5]dec-9-en-2-yl]propan-2-ol	Gamma-aminobutyric-acid receptor subunit alpha-6	841
Baizhu	MOL000059	uridine	Interferon alpha/beta receptor 2	h001
Baizhu	MOL000059	uridine	Phospholipase A2, membrane associated	2981
Baizhu	MOL000060	selina-4(14),7(11)-dien-8-one	Muscarinic acetylcholine receptor M3	51
Baizhu	MOL000060	selina-4(14),7(11)-dien-8-one	Muscarinic acetylcholine receptor M1	103
Baizhu	MOL000060	selina-4(14),7(11)-dien-8-one	Prostaglandin G/H synthase 2	290
Baizhu	MOL000060	selina-4(14),7(11)-dien-8-one	Gamma-aminobutyric-acid receptor alpha-2 subunit	423
Baizhu	MOL000060	selina-4(14),7(11)-dien-8-one	Sodium-dependent noradrenaline transporter	540
Baizhu	MOL000060	selina-4(14),7(11)-dien-8-one	Gamma-aminobutyric-acid receptor alpha-3 subunit	580
Baizhu	MOL000060	selina-4(14),7(11)-dien-8-one	Gamma-aminobutyric acid receptor subunit alpha-1	872
Baizhu	MOL000060	selina-4(14),7(11)-dien-8-one	Neuronal acetylcholine receptor protein, alpha-7 chain	4095
Baizhu	MOL000060	selina-4(14),7(11)-dien-8-one	Gamma-aminobutyric-acid receptor subunit alpha-6	841
Baizhu	MOL000060	selina-4(14),7(11)-dien-8-one	Muscarinic acetylcholine receptor M2	617
Baizhu	MOL000061	Prolinum	Gamma-aminobutyric-acid receptor alpha-2 subunit	423
Baizhu	MOL000061	Prolinum	Gamma-aminobutyric acid receptor subunit alpha-1	872
Baizhu	MOL000061	Prolinum	Cathepsin D	1243
Baizhu	MOL000061	Prolinum	Peptidyl-prolyl cis-trans isomerase A	1524
Baizhu	MOL000061	Prolinum	Cholinesterase	3923
Baizhu	MOL000061	Prolinum	Alcohol dehydrogenase 1B	444
Baizhu	MOL000061	Prolinum	Alcohol dehydrogenase 1C	517
Baizhu	MOL000061	Prolinum	Cytochrome P450-cam	2298
Baizhu	MOL000061	Prolinum	Lysozyme	2300
Baizhu	MOL000061	Prolinum	Ferrichrome-iron receptor	2427
Baizhu	MOL000061	Prolinum	Bacillolysin	2457
Baizhu	MOL000061	Prolinum	1-aminocyclopropane-1-carboxylate deaminase	2518
Baizhu	MOL000061	Prolinum	D-amino-acid oxidase	6645
Baizhu	MOL000061	Prolinum	Peptidyl-prolyl cis-trans isomerase, mitochondrial	2554
Baizhu	MOL000061	Prolinum	Glycine amidinotransferase, mitochondrial	383
Baizhu	MOL000061	Prolinum	Prolyl 4-hydroxylase subunit alpha-1	67
Baizhu	MOL000061	Prolinum	Trypsin-3	2886
Baizhu	MOL000061	Prolinum	Gamma-aminobutyric-acid receptor subunit alpha-6	841
Baizhu	MOL000061	Prolinum	Prostaglandin G/H synthase 2	290
Baizhu	MOL000061	Prolinum	Alcohol dehydrogenase 1A	251
Baizhu	MOL000062	biatractylolide	Glucocorticoid receptor	871
Baizhu	MOL000063	ATRACTYLODES MACROCEPHALA	Glucocorticoid receptor	871
Baizhu	MOL000064	D-Serin	Prostaglandin G/H synthase 1	20
Baizhu	MOL000064	D-Serin	4-aminobutyrate aminotransferase, mitochondrial	280
Baizhu	MOL000064	D-Serin	Glutamate [NMDA] receptor subunit zeta-1	401
Baizhu	MOL000064	D-Serin	Kynureninase	435
Baizhu	MOL000064	D-Serin	Glycine receptor alpha-1 chain	482
Baizhu	MOL000064	D-Serin	Aspartate aminotransferase, cytoplasmic	586
Baizhu	MOL000064	D-Serin	Aldose reductase	822
Baizhu	MOL000064	D-Serin	Gamma-aminobutyric acid receptor subunit alpha-1	872
Baizhu	MOL000064	D-Serin	Proto-oncogene tyrosine-protein kinase SRC	933
Baizhu	MOL000064	D-Serin	Glycogen phosphorylase, muscle form	1152
Baizhu	MOL000064	D-Serin	Cathepsin D	1243
Baizhu	MOL000064	D-Serin	Cholinesterase	3923
Baizhu	MOL000064	D-Serin	Xanthine dehydrogenase/oxidase	3947
Baizhu	MOL000064	D-Serin	Alcohol dehydrogenase 1B	444
Baizhu	MOL000064	D-Serin	Alcohol dehydrogenase 1C	517
Baizhu	MOL000064	D-Serin	Cytochrome P450-cam	2298
Baizhu	MOL000064	D-Serin	Aspartate aminotransferase	2249
Baizhu	MOL000064	D-Serin	Ferrichrome-iron receptor	2427
Baizhu	MOL000064	D-Serin	Histidinol dehydrogenase	3191
Baizhu	MOL000064	D-Serin	Adenylosuccinate synthetase	2632
Baizhu	MOL000064	D-Serin	D-alanyl-D-alanine carboxypeptidase	2461
Baizhu	MOL000064	D-Serin	Monomeric sarcosine oxidase	2380
Baizhu	MOL000064	D-Serin	Bacillolysin	2457
Baizhu	MOL000064	D-Serin	Dihydroxyacetone kinase	2397
Baizhu	MOL000064	D-Serin	2-hydroxy-6-oxo-7-methylocta-2,4-dienoate hydrolase	4674
Baizhu	MOL000064	D-Serin	1-aminocyclopropane-1-carboxylate deaminase	2518
Baizhu	MOL000064	D-Serin	Nicotinate-nucleotide--dimethylbenzimidazole phosphoribosyltransferase	2264
Baizhu	MOL000064	D-Serin	Methylmalonyl-CoA carboxyltransferase 5S subunit	2983
Baizhu	MOL000064	D-Serin	Aspartate aminotransferase, mitochondrial	426
Baizhu	MOL000064	D-Serin	Serine--pyruvate aminotransferase	349
Baizhu	MOL000064	D-Serin	Alanine aminotransferase 1	735
Baizhu	MOL000064	D-Serin	Cystathionine gamma-lyase	868
Baizhu	MOL000064	D-Serin	Alanine--glyoxylate aminotransferase 2, mitochondrial	114
Baizhu	MOL000064	D-Serin	NADP-dependent malic enzyme	666
Baizhu	MOL000064	D-Serin	Glycine amidinotransferase, mitochondrial	383
Baizhu	MOL000064	D-Serin	Cysteine desulfurase, mitochondrial	169
Baizhu	MOL000064	D-Serin	NAD-dependent malic enzyme, mitochondrial	166
Baizhu	MOL000064	D-Serin	NADP-dependent malic enzyme, mitochondrial	363
Baizhu	MOL000064	D-Serin	L-serine dehydratase	184
Baizhu	MOL000064	D-Serin	Trypsin-3	2886
Baizhu	MOL000065	ASI	Nitric-oxide synthase, brain	76
Baizhu	MOL000065	ASI	4-aminobutyrate aminotransferase, mitochondrial	280
Baizhu	MOL000065	ASI	Aspartate aminotransferase, cytoplasmic	586
Baizhu	MOL000065	ASI	mRNA of Protein-tyrosine phosphatase, non-receptor type 1	687
Baizhu	MOL000065	ASI	Aldose reductase	822
Baizhu	MOL000065	ASI	Gamma-aminobutyric acid receptor subunit alpha-1	872
Baizhu	MOL000065	ASI	Cathepsin D	1243
Baizhu	MOL000065	ASI	M-phase inducer phosphatase 2	3105
Baizhu	MOL000065	ASI	Cholinesterase	3923
Baizhu	MOL000065	ASI	Alcohol dehydrogenase 1B	444
Baizhu	MOL000065	ASI	Alcohol dehydrogenase 1C	517
Baizhu	MOL000065	ASI	Cytochrome P450-cam	2298
Baizhu	MOL000065	ASI	Aspartate aminotransferase	2249
Baizhu	MOL000065	ASI	Ferrichrome-iron receptor	2427
Baizhu	MOL000065	ASI	Adenylosuccinate synthetase	2632
Baizhu	MOL000065	ASI	Bacillolysin	2457
Baizhu	MOL000065	ASI	1-aminocyclopropane-1-carboxylate deaminase	2518
Baizhu	MOL000065	ASI	Growth-inhibiting protein 18	3877
Baizhu	MOL000065	ASI	Glutamate dehydrogenase 1, mitochondrial	201
Baizhu	MOL000065	ASI	Aspartate aminotransferase, mitochondrial	426
Baizhu	MOL000065	ASI	Creatine kinase M-type	788
Baizhu	MOL000065	ASI	S-adenosylmethionine synthetase isoform type-1	453
Baizhu	MOL000065	ASI	Triosephosphate isomerase	6346
Baizhu	MOL000065	ASI	NAD-dependent malic enzyme, mitochondrial	166
Baizhu	MOL000065	ASI	Arachidonate 5-lipoxygenase	275
Baizhu	MOL000065	ASI	Glutamate receptor 1	705
Baizhu	MOL000065	ASI	Glycogen phosphorylase, muscle form	1152
Baizhu	MOL000065	ASI	mRNA of PKA Catalytic Subunit C-alpha	6263
Baizhu	MOL000065	ASI	Methionyl-tRNA synthetase	2800
Baizhu	MOL000065	ASI	Formate acetyltransferase 1	3178
Baizhu	MOL000065	ASI	Monomeric sarcosine oxidase	2380
Baizhu	MOL000065	ASI	Nicotinate-nucleotide--dimethylbenzimidazole phosphoribosyltransferase	2264
Baizhu	MOL000065	ASI	Ornithine carbamoyltransferase, mitochondrial	336
Baizhu	MOL000065	ASI	Pyruvate kinase isozymes M1/M2	98
Baizhu	MOL000065	ASI	Serine--pyruvate aminotransferase	349
Baizhu	MOL000065	ASI	Prolyl 3-hydroxylase 3	3951
Baizhu	MOL000065	ASI	Glycine amidinotransferase, mitochondrial	383
Baizhu	MOL000065	ASI	Adenylosuccinate synthetase isozyme 1	3978
Baizhu	MOL000065	ASI	NADP-dependent malic enzyme, mitochondrial	363
Baizhu	MOL000065	ASI	Dihydroorotase	2646
Baizhu	MOL000065	ASI	Arginase-1	315
Baizhu	MOL000065	ASI	D-alanyl-D-alanine carboxypeptidase	2461
Baizhu	MOL000065	ASI	Aromatic-amino-acid aminotransferase	2537
Baizhu	MOL000065	ASI	Calcium-binding mitochondrial carrier protein Aralar1	262
Baizhu	MOL000065	ASI	Succinate dehydrogenase [ubiquinone] flavoprotein subunit, mitochondrial	197
Baizhu	MOL000065	ASI	S-adenosylmethionine synthetase isoform type-2	334
Baizhu	MOL000065	ASI	Glutamate dehydrogenase 2, mitochondrial	830
Baizhu	MOL000065	ASI	Glutamate receptor, ionotropic kainate 2	918
Baizhu	MOL000065	ASI	Mitochondrial aspartate-glutamate carrier protein	305
Baizhu	MOL000065	ASI	Calcium-binding mitochondrial carrier protein Aralar2	513
Baizhu	MOL000066	alloaromadedrene	Muscarinic acetylcholine receptor M3	51
Baizhu	MOL000066	alloaromadedrene	Muscarinic acetylcholine receptor M2	617
Baizhu	MOL000066	alloaromadedrene	Gamma-aminobutyric acid receptor subunit alpha-1	872
Baizhu	MOL000066	alloaromadedrene	Muscarinic acetylcholine receptor M1	103
Baizhu	MOL000066	alloaromadedrene	Neuronal acetylcholine receptor subunit alpha-2	813
Baizhu	MOL000067	L-Valin	Prostaglandin G/H synthase 1	20
Baizhu	MOL000067	L-Valin	Nitric-oxide synthase, brain	76
Baizhu	MOL000067	L-Valin	4-aminobutyrate aminotransferase, mitochondrial	280
Baizhu	MOL000067	L-Valin	Prostaglandin G/H synthase 2	290
Baizhu	MOL000067	L-Valin	Glycine receptor alpha-1 chain	482
Baizhu	MOL000067	L-Valin	mRNA of Protein-tyrosine phosphatase, non-receptor type 1	687
Baizhu	MOL000067	L-Valin	Branched chain amino acid-dependent aminotransferase	795
Baizhu	MOL000067	L-Valin	Aldose reductase	822
Baizhu	MOL000067	L-Valin	Gamma-aminobutyric acid receptor subunit alpha-1	872
Baizhu	MOL000067	L-Valin	Cholinesterase	3923
Baizhu	MOL000067	L-Valin	Alcohol dehydrogenase 1C	517
Baizhu	MOL000067	L-Valin	Cytochrome P450-cam	2298
Baizhu	MOL000067	L-Valin	Aspartate aminotransferase	2249
Baizhu	MOL000067	L-Valin	Ferrichrome-iron receptor	2427
Baizhu	MOL000067	L-Valin	Bacillolysin	2457
Baizhu	MOL000067	L-Valin	1-aminocyclopropane-1-carboxylate deaminase	2518
Baizhu	MOL000067	L-Valin	Glycine amidinotransferase, mitochondrial	383
Baizhu	MOL000067	L-Valin	NAD-dependent malic enzyme, mitochondrial	166
Baizhu	MOL000067	L-Valin	Haloalkane dehalogenase	2281
Baizhu	MOL000067	L-Valin	Aspartate aminotransferase, cytoplasmic	586
Baizhu	MOL000067	L-Valin	Cathepsin D	1243
Baizhu	MOL000067	L-Valin	Formate dehydrogenase H	2638
Baizhu	MOL000067	L-Valin	Deacetoxycephalosporin C synthetase	3334
Baizhu	MOL000067	L-Valin	2-isopropylmalate synthase	3179
Baizhu	MOL000067	L-Valin	Ornithine carbamoyltransferase, mitochondrial	336
Baizhu	MOL000067	L-Valin	Cystathionine gamma-lyase	868
Baizhu	MOL000067	L-Valin	S-adenosylmethionine synthetase isoform type-1	453
Baizhu	MOL000067	L-Valin	Amine oxidase [flavin-containing] B	3939
Baizhu	MOL000068	L-Ile	Nitric-oxide synthase, brain	76
Baizhu	MOL000068	L-Ile	4-aminobutyrate aminotransferase, mitochondrial	280
Baizhu	MOL000068	L-Ile	Branched chain amino acid-dependent aminotransferase	795
Baizhu	MOL000068	L-Ile	Gamma-aminobutyric acid receptor subunit alpha-1	872
Baizhu	MOL000068	L-Ile	Cathepsin D	1243
Baizhu	MOL000068	L-Ile	Cholinesterase	3923
Baizhu	MOL000068	L-Ile	Alcohol dehydrogenase 1C	517
Baizhu	MOL000068	L-Ile	Cytochrome P450-cam	2298
Baizhu	MOL000068	L-Ile	Ferrichrome-iron receptor	2427
Baizhu	MOL000068	L-Ile	Bacillolysin	2457
Baizhu	MOL000068	L-Ile	Gamma-aminobutyric-acid receptor subunit alpha-6	841
Baizhu	MOL000068	L-Ile	Glycine amidinotransferase, mitochondrial	383
Baizhu	MOL000068	L-Ile	Branched-chain-amino-acid aminotransferase, cytosolic	574
Baizhu	MOL000068	L-Ile	Renin, renal	298
Baizhu	MOL000069	palmitic acid	Cathepsin D	1243
Baizhu	MOL000069	palmitic acid	Alcohol dehydrogenase 1B	444
Baizhu	MOL000069	palmitic acid	Alcohol dehydrogenase 1C	517
Baizhu	MOL000069	palmitic acid	Prostaglandin G/H synthase 1	20
Baizhu	MOL000069	palmitic acid	Prostaglandin G/H synthase 2	290
Baizhu	MOL000069	palmitic acid	Rhodopsin	2207
Baizhu	MOL000069	palmitic acid	Ig gamma-1 chain C region	4785
Baizhu	MOL000069	palmitic acid	Ferrichrome-iron receptor	2427
Baizhu	MOL000069	palmitic acid	Nuclear receptor coactivator 2	6241
Baizhu	MOL000069	palmitic acid	Apoptosis regulator Bcl-2	273
Baizhu	MOL000069	palmitic acid	Interleukin-10	h001
Baizhu	MOL000069	palmitic acid	Tumor necrosis factor	777
Baizhu	MOL000069	palmitic acid	Collagen alpha-1(I) chain	28
Baizhu	MOL000069	palmitic acid	Phosphatidylinositol-3,4,5-trisphosphate 3-phosphatase and dual-specificity protein phosphatase PTEN	h001
Baizhu	MOL000069	palmitic acid	Putative beta-glucuronidase-like protein SMA3	h001
Baizhu	MOL000069	palmitic acid	Solute carrier family 22 member 5	h001
Baizhu	MOL000069	palmitic acid	Choline-phosphate cytidylyltransferase A	677
Baizhu	MOL000071	Istidina	Prostaglandin G/H synthase 2	290
Baizhu	MOL000071	Istidina	Prostaglandin G/H synthase 1	20
Baizhu	MOL000072	8β-ethoxy atractylenolide Ⅲ	Prostaglandin G/H synthase 2	290
Baizhu	MOL000072	8β-ethoxy atractylenolide Ⅲ	Gamma-aminobutyric acid receptor subunit alpha-1	872
Baizhu	MOL000072	8β-ethoxy atractylenolide Ⅲ	Neuronal acetylcholine receptor protein, alpha-7 chain	4095
Baizhu	MOL000072	8β-ethoxy atractylenolide Ⅲ	Nuclear receptor coactivator 2	6241
Baizhu	MOL000072	8β-ethoxy atractylenolide Ⅲ	Nuclear receptor coactivator 1	6228
Fuling	MOL000273	(2R)-2-[(3S,5R,10S,13R,14R,16R,17R)-3,16-dihydroxy-4,4,10,13,14-pentamethyl-2,3,5,6,12,15,16,17-octahydro-1H-cyclopenta[a]phenanthren-17-yl]-6-methylhept-5-enoic acid	Mineralocorticoid receptor	737
Fuling	MOL000273	(2R)-2-[(3S,5R,10S,13R,14R,16R,17R)-3,16-dihydroxy-4,4,10,13,14-pentamethyl-2,3,5,6,12,15,16,17-octahydro-1H-cyclopenta[a]phenanthren-17-yl]-6-methylhept-5-enoic acid	Nuclear receptor coactivator 2	6241
Fuling	MOL000275	trametenolic acid	Mineralocorticoid receptor	737
Fuling	MOL000278	Beta-Glucan	Pancreatic alpha-amylase	4513
Fuling	MOL000279	Cerevisterol	Mineralocorticoid receptor	737
Fuling	MOL000282	ergosta-7,22E-dien-3beta-ol	Progesterone receptor	614
Fuling	MOL000283	Ergosterol peroxide	Progesterone receptor	614
Fuling	MOL000284	L-uridine	Prostaglandin G/H synthase 2	290
Fuling	MOL000284	L-uridine	Carbonic anhydrase II	357
Fuling	MOL000284	L-uridine	Thymidine kinase	2559
Fuling	MOL000286	β-amyrin acetate	Prostaglandin G/H synthase 1	20
Fuling	MOL000286	β-amyrin acetate	Prostaglandin G/H synthase 2	290
Fuling	MOL000286	β-amyrin acetate	Amine oxidase [flavin-containing] B	3939
Fuling	MOL000286	β-amyrin acetate	Amine oxidase [flavin-containing] A	3941
Fuling	MOL000286	β-amyrin acetate	Lysozyme	2300
Fuling	MOL000286	β-amyrin acetate	Thermolysin	6285
Fuling	MOL000286	β-amyrin acetate	Chymotrypsinogen B	6011
Fuling	MOL000288	pachyman	Pancreatic alpha-amylase	4513
Fuling	MOL000295	alexandrin	Prostaglandin G/H synthase 2	290
Fuling	MOL000295	alexandrin	Progesterone receptor	614
Fuling	MOL000295	alexandrin	Mineralocorticoid receptor	737
Fuling	MOL000295	alexandrin	Nuclear receptor coactivator 2	6241
Fuling	MOL000295	alexandrin	Nuclear receptor coactivator 1	6228
Fuling	MOL000295	alexandrin	Alcohol dehydrogenase 1C	517
Fuling	MOL000295	alexandrin	Lysozyme	2300
Fuling	MOL000295	alexandrin	Nicotinate-nucleotide--dimethylbenzimidazole phosphoribosyltransferase	2264
Fuling	MOL000295	alexandrin	Trypsin-3	2886
Fuling	MOL000295	alexandrin	DNA topoisomerase II	817
Fuling	MOL000295	alexandrin	Prostaglandin G/H synthase 1	20
Fuling	MOL000295	alexandrin	Glycogen phosphorylase, muscle form	1152
Fuling	MOL000295	alexandrin	Heat shock protein HSP 90	1939
Fuling	MOL000295	alexandrin	Phosphatidylinositol-4,5-bisphosphate 3-kinase catalytic subunit, gamma isoform	2404
Fuling	MOL000296	hederagenin	Progesterone receptor	614
Fuling	MOL000296	hederagenin	Nuclear receptor coactivator 2	6241
Fuling	MOL000296	hederagenin	Muscarinic acetylcholine receptor M3	51
Fuling	MOL000296	hederagenin	Muscarinic acetylcholine receptor M1	103
Fuling	MOL000296	hederagenin	Gamma-aminobutyric-acid receptor alpha-2 subunit	423
Fuling	MOL000296	hederagenin	Gamma-aminobutyric-acid receptor alpha-3 subunit	580
Fuling	MOL000296	hederagenin	Muscarinic acetylcholine receptor M2	617
Fuling	MOL000296	hederagenin	Alpha-1B adrenergic receptor	632
Fuling	MOL000296	hederagenin	Gamma-aminobutyric acid receptor subunit alpha-1	872
Fuling	MOL000296	hederagenin	Glutamate receptor 2	921
Fuling	MOL000296	hederagenin	Gamma-aminobutyric-acid receptor subunit alpha-6	841
Fuling	MOL000296	hederagenin	Gamma-aminobutyric-acid receptor alpha-5 subunit	523
Fuling	MOL000296	hederagenin	Ig gamma-1 chain C region	4785
Fuling	MOL000296	hederagenin	Alcohol dehydrogenase 1B	444
Fuling	MOL000296	hederagenin	Alcohol dehydrogenase 1C	517
Fuling	MOL000296	hederagenin	Lysozyme	2300
Fuling	MOL000296	hederagenin	Nicotinate-nucleotide--dimethylbenzimidazole phosphoribosyltransferase	2264
Fuling	MOL000296	hederagenin	Prostaglandin G/H synthase 1	20
Fuling	MOL000296	hederagenin	Sodium channel protein type 5 subunit alpha	220
Fuling	MOL000296	hederagenin	Prostaglandin G/H synthase 2	290
Fuling	MOL000296	hederagenin	Retinoic acid receptor RXR-alpha	459
Fuling	MOL000296	hederagenin	CGMP-inhibited 3',5'-cyclic phosphodiesterase A	485
Fuling	MOL000296	hederagenin	Sodium-dependent noradrenaline transporter	540
Fuling	MOL000296	hederagenin	Cytochrome P450-cam	2298
Fuling	MOL000298	ergosterol	Androgen receptor	146
Fuling	MOL000298	ergosterol	Progesterone receptor	614
Fuling	MOL000298	ergosterol	Glucocorticoid receptor	871
Fuling	MOL000298	ergosterol	Nuclear receptor coactivator 2	6241
Fuling	MOL000298	ergosterol	7-dehydrocholesterol reductase	34
Fuling	MOL000299	Trimethyl citrate	Gamma-aminobutyric acid receptor subunit alpha-1	872
Fuling	MOL000301	2-lauroleic acid	Phospholipase A2	6500
Fuling	MOL000301	2-lauroleic acid	Ig gamma-1 chain C region	4785
Fuling	MOL000301	2-lauroleic acid	3-oxoacyl-[acyl-carrier-protein] synthase 1	889
Fuling	MOL000301	2-lauroleic acid	Ferrichrome-iron receptor	2427
Fuling	MOL000301	2-lauroleic acid	Prostaglandin G/H synthase 1	20
Fuling	MOL000301	2-lauroleic acid	Nuclear receptor coactivator 2	6241
Fuling	MOL000302	Undekansaeure	Phospholipase A2	6500
Fuling	MOL000302	Undekansaeure	Alcohol dehydrogenase 1C	517
Fuling	MOL000302	Undekansaeure	3-oxoacyl-[acyl-carrier-protein] synthase 1	889
Fuling	MOL000303	caprylic acid	Phospholipase A2	6500
Fuling	MOL000303	caprylic acid	Alcohol dehydrogenase 1B	444
Fuling	MOL000303	caprylic acid	Alcohol dehydrogenase 1C	517
Fuling	MOL000303	caprylic acid	Acyl-CoA thioesterase I precursor	3686
Fuling	MOL000303	caprylic acid	Trypsin-3	2886
Fuling	MOL000303	caprylic acid	Interleukin-8	h001
Fuling	MOL000303	caprylic acid	Peroxisome proliferator-activated receptor alpha	h001
Fuling	MOL000303	caprylic acid	Histone acetyltransferase p300	h001
Fuling	MOL000303	caprylic acid	Fatty acid-binding protein, liver	h001
Fuling	MOL000303	caprylic acid	Retinol-binding protein 2	h001
Fuling	MOL000304	Ethyl glucoside	Prostaglandin G/H synthase 1	20
Fuling	MOL000304	Ethyl glucoside	Prostaglandin G/H synthase 2	290
Fuling	MOL000304	Ethyl glucoside	Gamma-aminobutyric acid receptor subunit alpha-1	872
Fuling	MOL000304	Ethyl glucoside	Ig gamma-1 chain C region	4785
Fuling	MOL000304	Ethyl glucoside	Glutamate receptor 2	921
Fuling	MOL000305	lauric acid	Prostaglandin G/H synthase 1	20
Fuling	MOL000305	lauric acid	Cholinesterase	3923
Fuling	MOL000305	lauric acid	Phospholipase A2	6500
Fuling	MOL000305	lauric acid	Alcohol dehydrogenase 1B	444
Fuling	MOL000305	lauric acid	Alcohol dehydrogenase 1C	517
Fuling	MOL000305	lauric acid	Ig gamma-1 chain C region	4785
Fuling	MOL000305	lauric acid	Ferrichrome-iron receptor	2427
Fuling	MOL000305	lauric acid	3-oxoacyl-[acyl-carrier-protein] synthase 1	889
Fuling	MOL000305	lauric acid	Prostaglandin G/H synthase 2	290
Fuling	MOL000305	lauric acid	Rhinovirus coat protein	6521
Fuling	MOL000305	lauric acid	Transcription factor p65	h001
Fuling	MOL000305	lauric acid	RAC-alpha serine/threonine-protein kinase	h001
Fuling	MOL000305	lauric acid	Interleukin-6	1159
Fuling	MOL000305	lauric acid	Interleukin-8	h001
Fuling	MOL000305	lauric acid	Dual oxidase 2	h001
Fuling	MOL000305	lauric acid	T-lymphocyte activation antigen CD80	944
Fuling	MOL000305	lauric acid	T-lymphocyte activation antigen CD86	942
Fuling	MOL000305	lauric acid	Tumor necrosis factor receptor superfamily member 5	h001
Fuling	MOL000069	palmitic acid	Cathepsin D	1243
Fuling	MOL000069	palmitic acid	Alcohol dehydrogenase 1B	444
Fuling	MOL000069	palmitic acid	Alcohol dehydrogenase 1C	517
Fuling	MOL000069	palmitic acid	Prostaglandin G/H synthase 1	20
Fuling	MOL000069	palmitic acid	Prostaglandin G/H synthase 2	290
Fuling	MOL000069	palmitic acid	Rhodopsin	2207
Fuling	MOL000069	palmitic acid	Ig gamma-1 chain C region	4785
Fuling	MOL000069	palmitic acid	Ferrichrome-iron receptor	2427
Fuling	MOL000069	palmitic acid	Nuclear receptor coactivator 2	6241
Fuling	MOL000069	palmitic acid	Apoptosis regulator Bcl-2	273
Fuling	MOL000069	palmitic acid	Interleukin-10	h001
Fuling	MOL000069	palmitic acid	Tumor necrosis factor	777
Fuling	MOL000069	palmitic acid	Collagen alpha-1(I) chain	28
Fuling	MOL000069	palmitic acid	Phosphatidylinositol-3,4,5-trisphosphate 3-phosphatase and dual-specificity protein phosphatase PTEN	h001
Fuling	MOL000069	palmitic acid	Putative beta-glucuronidase-like protein SMA3	h001
Fuling	MOL000069	palmitic acid	Solute carrier family 22 member 5	h001
Fuling	MOL000069	palmitic acid	Choline-phosphate cytidylyltransferase A	677
Fuzi	MOL000012	Arachic acid	Prostaglandin G/H synthase 1	20
Fuzi	MOL000012	Arachic acid	Prostaglandin G/H synthase 2	290
Fuzi	MOL000012	Arachic acid	Coagulation factor VII	369
Fuzi	MOL000012	Arachic acid	mRNA of Protein-tyrosine phosphatase, non-receptor type 1	687
Fuzi	MOL000012	Arachic acid	Heat shock protein HSP 90	1939
Fuzi	MOL000012	Arachic acid	Phosphatidylinositol-4,5-bisphosphate 3-kinase catalytic subunit, gamma isoform	2404
Fuzi	MOL000012	Arachic acid	Ig gamma-1 chain C region	4785
Fuzi	MOL000012	Arachic acid	Nuclear receptor coactivator 2	6241
Fuzi	MOL000131	EIC	Prostaglandin G/H synthase 1	20
Fuzi	MOL000131	EIC	Prostaglandin G/H synthase 2	290
Fuzi	MOL000131	EIC	Retinoic acid receptor RXR-alpha	459
Fuzi	MOL000131	EIC	Nuclear receptor coactivator 2	6241
Fuzi	MOL000131	EIC	Lysozyme	2300
Fuzi	MOL000131	EIC	Nicotinate-nucleotide--dimethylbenzimidazole phosphoribosyltransferase	2264
Fuzi	MOL000131	EIC	Sodium-dependent noradrenaline transporter	540
Fuzi	MOL000131	EIC	Ig gamma-1 chain C region	4785
Fuzi	MOL000131	EIC	Gamma-aminobutyric-acid receptor alpha-2 subunit	423
Fuzi	MOL000131	EIC	Gamma-aminobutyric acid receptor subunit alpha-1	872
Fuzi	MOL000131	EIC	Cytochrome P450-cam	2298
Fuzi	MOL000131	EIC	Transient receptor potential cation channel subfamily V member 1	1558
Fuzi	MOL000131	EIC	Muscarinic acetylcholine receptor M1	103
Fuzi	MOL000131	EIC	Muscarinic acetylcholine receptor M2	617
Fuzi	MOL000131	EIC	Gamma-aminobutyric-acid receptor subunit alpha-6	841
Fuzi	MOL001393	myristic acid	Prostaglandin G/H synthase 1	20
Fuzi	MOL001393	myristic acid	Prostaglandin G/H synthase 2	290
Fuzi	MOL001393	myristic acid	Cholinesterase	3923
Fuzi	MOL001393	myristic acid	Phospholipase A2	6500
Fuzi	MOL001393	myristic acid	Rhinovirus coat protein	6521
Fuzi	MOL001393	myristic acid	Ig gamma-1 chain C region	4785
Fuzi	MOL001393	myristic acid	Ferrichrome-iron receptor	2427
Fuzi	MOL001393	myristic acid	3-oxoacyl-[acyl-carrier-protein] synthase 1	889
Fuzi	MOL001393	myristic acid	Nuclear receptor coactivator 2	6241
Fuzi	MOL001393	myristic acid	Nuclear receptor coactivator 1	6228
Fuzi	MOL001393	myristic acid	Phosphatidylcholine-sterol acyltransferase	h001
Fuzi	MOL001744	uracil	4-aminobutyrate aminotransferase, mitochondrial	280
Fuzi	MOL001744	uracil	Gamma-aminobutyric acid receptor subunit alpha-1	872
Fuzi	MOL001744	uracil	Alcohol dehydrogenase 1B	444
Fuzi	MOL001744	uracil	Alcohol dehydrogenase 1C	517
Fuzi	MOL001744	uracil	Alcohol dehydrogenase 1A	251
Fuzi	MOL001744	uracil	Cytochrome P450-cam	2298
Fuzi	MOL001744	uracil	Lysozyme	2300
Fuzi	MOL001744	uracil	Bacillolysin	2457
Fuzi	MOL001744	uracil	Nicotinate-nucleotide--dimethylbenzimidazole phosphoribosyltransferase	2264
Fuzi	MOL001744	uracil	1-aminocyclopropane-1-carboxylate deaminase	2518
Fuzi	MOL001744	uracil	Amine oxidase [flavin-containing] B	3939
Fuzi	MOL001744	uracil	P-hydroxybenzoate hydroxylase	2769
Fuzi	MOL001744	uracil	Y+L amino acid transporter 1	h001
Fuzi	MOL002211	11,14-eicosadienoic acid	Nuclear receptor coactivator 2	6241
Fuzi	MOL002384	14-Deoxy-11,12-didehydroandrographolide	Prostaglandin G/H synthase 2	290
Fuzi	MOL002384	14-Deoxy-11,12-didehydroandrographolide	Progesterone receptor	614
Fuzi	MOL002384	14-Deoxy-11,12-didehydroandrographolide	Nuclear receptor coactivator 1	6228
Fuzi	MOL002388	Delphin_qt	Prostaglandin G/H synthase 1	20
Fuzi	MOL002388	Delphin_qt	Prostaglandin G/H synthase 2	290
Fuzi	MOL002388	Delphin_qt	Carbonic anhydrase II	357
Fuzi	MOL002388	Delphin_qt	Heat shock protein HSP 90	1939
Fuzi	MOL002388	Delphin_qt	Phosphatidylinositol-4,5-bisphosphate 3-kinase catalytic subunit, gamma isoform	2404
Fuzi	MOL002388	Delphin_qt	Nuclear receptor coactivator 2	6241
Fuzi	MOL002392	Deltoin	Prostaglandin G/H synthase 1	20
Fuzi	MOL002392	Deltoin	Thrombin	54
Fuzi	MOL002392	Deltoin	Sodium channel protein type 5 subunit alpha	220
Fuzi	MOL002392	Deltoin	Coagulation factor Xa	239
Fuzi	MOL002392	Deltoin	Prostaglandin G/H synthase 2	290
Fuzi	MOL002392	Deltoin	Acetylcholinesterase	474
Fuzi	MOL002392	Deltoin	Alpha-1B adrenergic receptor	632
Fuzi	MOL002392	Deltoin	Beta-2 adrenergic receptor	766
Fuzi	MOL002392	Deltoin	Dipeptidyl peptidase IV	952
Fuzi	MOL002392	Deltoin	Trypsin-1	3176
Fuzi	MOL002392	Deltoin	Calmodulin	465
Fuzi	MOL002395	Deoxyandrographolide	Prostaglandin G/H synthase 2	290
Fuzi	MOL002395	Deoxyandrographolide	Progesterone receptor	614
Fuzi	MOL002395	Deoxyandrographolide	Nuclear receptor coactivator 2	6241
Fuzi	MOL002395	Deoxyandrographolide	Nuclear receptor coactivator 1	6228
Fuzi	MOL002398	Karanjin	Prostaglandin G/H synthase 1	20
Fuzi	MOL002398	Karanjin	Estrogen receptor	136
Fuzi	MOL002398	Karanjin	Prostaglandin G/H synthase 2	290
Fuzi	MOL002398	Karanjin	Phosphatidylinositol-4,5-bisphosphate 3-kinase catalytic subunit, gamma isoform	2404
Fuzi	MOL002398	Karanjin	Serine/threonine-protein kinase Chk1	5790
Fuzi	MOL002399	TMPEA	Muscarinic acetylcholine receptor M3	51
Fuzi	MOL002399	TMPEA	Muscarinic acetylcholine receptor M1	103
Fuzi	MOL002399	TMPEA	Beta-1 adrenergic receptor	193
Fuzi	MOL002399	TMPEA	Prostaglandin G/H synthase 2	290
Fuzi	MOL002399	TMPEA	Alpha-2A adrenergic receptor	318
Fuzi	MOL002399	TMPEA	5-hydroxytryptamine 1A receptor	320
Fuzi	MOL002399	TMPEA	Alpha-2C adrenergic receptor	378
Fuzi	MOL002399	TMPEA	CGMP-inhibited 3',5'-cyclic phosphodiesterase A	485
Fuzi	MOL002399	TMPEA	5-hydroxytryptamine 2A receptor	502
Fuzi	MOL002399	TMPEA	Sodium-dependent noradrenaline transporter	540
Fuzi	MOL002399	TMPEA	Alpha-1A adrenergic receptor	556
Fuzi	MOL002399	TMPEA	Alpha-2B adrenergic receptor	629
Fuzi	MOL002399	TMPEA	Alpha-1B adrenergic receptor	632
Fuzi	MOL002399	TMPEA	Sodium-dependent dopamine transporter	713
Fuzi	MOL002399	TMPEA	Beta-2 adrenergic receptor	766
Fuzi	MOL002399	TMPEA	Sodium-dependent serotonin transporter	824
Fuzi	MOL002399	TMPEA	Gamma-aminobutyric acid receptor subunit alpha-1	872
Fuzi	MOL002399	TMPEA	Leukotriene A-4 hydrolase	3060
Fuzi	MOL002405	Tamarixinol	Thrombin	54
Fuzi	MOL002405	Tamarixinol	Sodium channel protein type 5 subunit alpha	220
Fuzi	MOL002417	fuzitine	Prostaglandin G/H synthase 1	20
Fuzi	MOL002417	fuzitine	Muscarinic acetylcholine receptor M3	51
Fuzi	MOL002417	fuzitine	Muscarinic acetylcholine receptor M1	103
Fuzi	MOL002417	fuzitine	Androgen receptor	146
Fuzi	MOL002417	fuzitine	Prostaglandin G/H synthase 2	290
Fuzi	MOL002417	fuzitine	Retinoic acid receptor RXR-alpha	459
Fuzi	MOL002417	fuzitine	Acetylcholinesterase	474
Fuzi	MOL002417	fuzitine	Beta-2 adrenergic receptor	766
Fuzi	MOL002417	fuzitine	DNA topoisomerase II	817
Fuzi	MOL002417	fuzitine	Pregnane X receptor	1284
Fuzi	MOL002417	fuzitine	Heat shock protein HSP 90	1939
Fuzi	MOL002417	fuzitine	Calcium-activated potassium channel subunit alpha 1	610
Fuzi	MOL002425	Zoba EG	Alcohol dehydrogenase 1C	517
Fuzi	MOL002425	Zoba EG	Lysozyme	2300
Fuzi	MOL002425	Zoba EG	Nicotinate-nucleotide--dimethylbenzimidazole phosphoribosyltransferase	2264
Fuzi	MOL002427	Zoba 3GA	Alcohol dehydrogenase 1C	517
Fuzi	MOL002427	Zoba 3GA	Lysozyme	2300
Fuzi	MOL002427	Zoba 3GA	Nicotinate-nucleotide--dimethylbenzimidazole phosphoribosyltransferase	2264
Fuzi	MOL002428	UNAL	Alcohol dehydrogenase 1C	517
Fuzi	MOL002428	UNAL	Lysozyme	2300
Fuzi	MOL002428	UNAL	Nicotinate-nucleotide--dimethylbenzimidazole phosphoribosyltransferase	2264
Fuzi	MOL002430	Salsolinol	Prostaglandin G/H synthase 1	20
Fuzi	MOL002430	Salsolinol	Dopamine D1 receptor	23
Fuzi	MOL002430	Salsolinol	Muscarinic acetylcholine receptor M3	51
Fuzi	MOL002430	Salsolinol	Muscarinic acetylcholine receptor M1	103
Fuzi	MOL002430	Salsolinol	Beta-1 adrenergic receptor	193
Fuzi	MOL002430	Salsolinol	Prostaglandin G/H synthase 2	290
Fuzi	MOL002430	Salsolinol	Alpha-2A adrenergic receptor	318
Fuzi	MOL002430	Salsolinol	Alpha-2C adrenergic receptor	378
Fuzi	MOL002430	Salsolinol	Sodium-dependent noradrenaline transporter	540
Fuzi	MOL002430	Salsolinol	Alpha-1A adrenergic receptor	556
Fuzi	MOL002430	Salsolinol	Alpha-2B adrenergic receptor	629
Fuzi	MOL002430	Salsolinol	Alpha-1B adrenergic receptor	632
Fuzi	MOL002430	Salsolinol	Sodium-dependent dopamine transporter	713
Fuzi	MOL002430	Salsolinol	Beta-2 adrenergic receptor	766
Fuzi	MOL002430	Salsolinol	Alpha-1D adrenergic receptor	789
Fuzi	MOL002430	Salsolinol	Leukotriene A-4 hydrolase	3060
Fuzi	MOL002430	Salsolinol	Amine oxidase [flavin-containing] B	3939
Fuzi	MOL002430	Salsolinol	Queuine tRNA-ribosyltransferase	2561
Fuzi	MOL000359	sitosterol	Progesterone receptor	614
Fuzi	MOL000359	sitosterol	Nuclear receptor coactivator 2	6241
Fuzi	MOL000359	sitosterol	Mineralocorticoid receptor	737
Renshen	MOL001312	9-HEXADECENOIC ACID	Prostaglandin G/H synthase 1	20
Renshen	MOL001312	9-HEXADECENOIC ACID	Prostaglandin G/H synthase 2	290
Renshen	MOL001312	9-HEXADECENOIC ACID	Sodium-dependent noradrenaline transporter	540
Renshen	MOL001312	9-HEXADECENOIC ACID	Rhodopsin	2207
Renshen	MOL001312	9-HEXADECENOIC ACID	Ig gamma-1 chain C region	4785
Renshen	MOL001312	9-HEXADECENOIC ACID	Ferrichrome-iron receptor	2427
Renshen	MOL001312	9-HEXADECENOIC ACID	Nuclear receptor coactivator 2	6241
Renshen	MOL001312	9-HEXADECENOIC ACID	mRNA of Protein-tyrosine phosphatase, non-receptor type 1	687
Renshen	MOL001312	9-HEXADECENOIC ACID	Heat shock protein HSP 90	1939
Renshen	MOL001312	9-HEXADECENOIC ACID	mRNA of PKA Catalytic Subunit C-alpha	6263
Renshen	MOL001312	9-HEXADECENOIC ACID	Calmodulin	465
Renshen	MOL001312	9-HEXADECENOIC ACID	Gamma-aminobutyric-acid receptor alpha-2 subunit	423
Renshen	MOL001312	9-HEXADECENOIC ACID	Gamma-aminobutyric acid receptor subunit alpha-1	872
Renshen	MOL001312	9-HEXADECENOIC ACID	Cytochrome P450-cam	2298
Renshen	MOL001396	PENTADECYLIC ACID	Prostaglandin G/H synthase 1	20
Renshen	MOL001396	PENTADECYLIC ACID	Rhodopsin	2207
Renshen	MOL001396	PENTADECYLIC ACID	Ig gamma-1 chain C region	4785
Renshen	MOL001396	PENTADECYLIC ACID	Ferrichrome-iron receptor	2427
Renshen	MOL001396	PENTADECYLIC ACID	Nuclear receptor coactivator 2	6241
Renshen	MOL001396	PENTADECYLIC ACID	Prostaglandin G/H synthase 2	290
Renshen	MOL001641	METHYL LINOLEATE	Prostaglandin G/H synthase 1	20
Renshen	MOL001641	METHYL LINOLEATE	Prostaglandin G/H synthase 2	290
Renshen	MOL001641	METHYL LINOLEATE	Nuclear receptor coactivator 2	6241
Renshen	MOL001641	METHYL LINOLEATE	Retinoic acid receptor RXR-alpha	459
Renshen	MOL001738	MLI	4-aminobutyrate aminotransferase, mitochondrial	280
Renshen	MOL001738	MLI	Aspartate aminotransferase, cytoplasmic	586
Renshen	MOL001738	MLI	Proto-oncogene tyrosine-protein kinase SRC	933
Renshen	MOL001738	MLI	Cholinesterase	3923
Renshen	MOL001738	MLI	Alcohol dehydrogenase 1C	517
Renshen	MOL001738	MLI	Sigma factor sigB regulation protein rsbQ	3490
Renshen	MOL001738	MLI	Cytochrome P450-cam	2298
Renshen	MOL001738	MLI	Aspartate aminotransferase	2249
Renshen	MOL001738	MLI	Ferrichrome-iron receptor	2427
Renshen	MOL001738	MLI	Monomeric sarcosine oxidase	2380
Renshen	MOL001738	MLI	Aromatic-amino-acid aminotransferase	2537
Renshen	MOL001738	MLI	1-aminocyclopropane-1-carboxylate deaminase	2518
Renshen	MOL001738	MLI	Malonamidase E2	4600
Renshen	MOL001738	MLI	Serine--pyruvate aminotransferase	349
Renshen	MOL001738	MLI	Triosephosphate isomerase	6346
Renshen	MOL001738	MLI	NAD-dependent malic enzyme, mitochondrial	166
Renshen	MOL001738	MLI	NADP-dependent malic enzyme, mitochondrial	363
Renshen	MOL001738	MLI	Prostaglandin G/H synthase 1	20
Renshen	MOL001738	MLI	Alcohol dehydrogenase 1B	444
Renshen	MOL001738	MLI	Histidinol dehydrogenase	3191
Renshen	MOL001738	MLI	Adenylosuccinate synthetase	2632
Renshen	MOL001738	MLI	Nicotinate-nucleotide--dimethylbenzimidazole phosphoribosyltransferase	2264
Renshen	MOL001818	Methyl palmitelaidate	Prostaglandin G/H synthase 1	20
Renshen	MOL001818	Methyl palmitelaidate	Retinoic acid receptor RXR-alpha	459
Renshen	MOL001818	Methyl palmitelaidate	Nuclear receptor coactivator 2	6241
Renshen	MOL001818	Methyl palmitelaidate	Prostaglandin G/H synthase 2	290
Renshen	MOL001949	panaxynol	Prostaglandin G/H synthase 1	20
Renshen	MOL001949	panaxynol	Prostaglandin G/H synthase 2	290
Renshen	MOL001949	panaxynol	Retinoic acid receptor RXR-alpha	459
Renshen	MOL001949	panaxynol	Microtubule-associated protein 1B	h001
Renshen	MOL001949	panaxynol	Muscarinic acetylcholine receptor M1	103
Renshen	MOL001965	Dauricine (8CI)	Prostaglandin G/H synthase 2	290
Renshen	MOL001965	Dauricine (8CI)	Carbonic anhydrase II	357
Renshen	MOL001965	Dauricine (8CI)	Beta-lactamase	2478
Renshen	MOL001965	Dauricine (8CI)	Amine oxidase [flavin-containing] B	3939
Renshen	MOL001965	Dauricine (8CI)	Amine oxidase [flavin-containing] A	3941
Renshen	MOL001965	Dauricine (8CI)	Lysozyme	2300
Renshen	MOL001965	Dauricine (8CI)	Bacillolysin	2457
Renshen	MOL002121	(1S,4E,8E,10R)-4,8,11,11-tetramethylbicyclo[8.1.0]undeca-4,8-diene	Prostaglandin G/H synthase 1	20
Renshen	MOL002121	(1S,4E,8E,10R)-4,8,11,11-tetramethylbicyclo[8.1.0]undeca-4,8-diene	Prostaglandin G/H synthase 2	290
Renshen	MOL002121	(1S,4E,8E,10R)-4,8,11,11-tetramethylbicyclo[8.1.0]undeca-4,8-diene	Muscarinic acetylcholine receptor M2	617
Renshen	MOL002121	(1S,4E,8E,10R)-4,8,11,11-tetramethylbicyclo[8.1.0]undeca-4,8-diene	Gamma-aminobutyric acid receptor subunit alpha-1	872
Renshen	MOL002121	(1S,4E,8E,10R)-4,8,11,11-tetramethylbicyclo[8.1.0]undeca-4,8-diene	Cytochrome P450-cam	2298
Renshen	MOL002121	(1S,4E,8E,10R)-4,8,11,11-tetramethylbicyclo[8.1.0]undeca-4,8-diene	Nuclear receptor coactivator 2	6241
Renshen	MOL002121	(1S,4E,8E,10R)-4,8,11,11-tetramethylbicyclo[8.1.0]undeca-4,8-diene	Gamma-aminobutyric-acid receptor subunit alpha-6	841
Renshen	MOL002136	neocnidilide	Prostaglandin G/H synthase 2	290
Renshen	MOL002136	neocnidilide	Gamma-aminobutyric-acid receptor alpha-2 subunit	423
Renshen	MOL002136	neocnidilide	Gamma-aminobutyric-acid receptor alpha-5 subunit	523
Renshen	MOL002136	neocnidilide	Sodium-dependent noradrenaline transporter	540
Renshen	MOL002136	neocnidilide	Gamma-aminobutyric-acid receptor alpha-3 subunit	580
Renshen	MOL002136	neocnidilide	Gamma-aminobutyric acid receptor subunit alpha-1	872
Renshen	MOL002136	neocnidilide	Glutamate receptor 2	921
Renshen	MOL002136	neocnidilide	Gamma-aminobutyric-acid receptor subunit alpha-6	841
Renshen	MOL002377	Kaempferol-3-arabofuranoside	Androgen receptor	146
Renshen	MOL002377	Kaempferol-3-arabofuranoside	Coagulation factor Xa	239
Renshen	MOL002377	Kaempferol-3-arabofuranoside	Prostaglandin G/H synthase 2	290
Renshen	MOL002377	Kaempferol-3-arabofuranoside	Coagulation factor VII	369
Renshen	MOL002377	Kaempferol-3-arabofuranoside	DNA topoisomerase II	817
Renshen	MOL002377	Kaempferol-3-arabofuranoside	Trypsin-1	3176
Renshen	MOL002526	3691-11-0	Prostaglandin G/H synthase 1	20
Renshen	MOL002526	3691-11-0	Muscarinic acetylcholine receptor M1	103
Renshen	MOL002526	3691-11-0	Prostaglandin G/H synthase 2	290
Renshen	MOL002526	3691-11-0	Gamma-aminobutyric-acid receptor alpha-2 subunit	423
Renshen	MOL002526	3691-11-0	Retinoic acid receptor RXR-alpha	459
Renshen	MOL002526	3691-11-0	Sodium-dependent noradrenaline transporter	540
Renshen	MOL002526	3691-11-0	Gamma-aminobutyric acid receptor subunit alpha-1	872
Renshen	MOL002526	3691-11-0	Amine oxidase [flavin-containing] B	3939
Renshen	MOL002526	3691-11-0	Nuclear receptor coactivator 2	6241
Renshen	MOL002526	3691-11-0	Gamma-aminobutyric-acid receptor subunit alpha-6	841
Renshen	MOL002526	3691-11-0	Muscarinic acetylcholine receptor M3	51
Renshen	MOL002526	3691-11-0	Alpha-1A adrenergic receptor	556
Renshen	MOL002526	3691-11-0	Gamma-aminobutyric-acid receptor alpha-3 subunit	580
Renshen	MOL002526	3691-11-0	Muscarinic acetylcholine receptor M2	617
Renshen	MOL002526	3691-11-0	Alpha-1B adrenergic receptor	632
Renshen	MOL002526	3691-11-0	Cytochrome P450-cam	2298
Renshen	MOL000269	Elemicin	Muscarinic acetylcholine receptor M3	51
Renshen	MOL000269	Elemicin	Muscarinic acetylcholine receptor M1	103
Renshen	MOL000269	Elemicin	Sodium-dependent noradrenaline transporter	540
Renshen	MOL000269	Elemicin	Sodium-dependent dopamine transporter	713
Renshen	MOL000269	Elemicin	Beta-2 adrenergic receptor	766
Renshen	MOL000269	Elemicin	Sodium-dependent serotonin transporter	824
Renshen	MOL000269	Elemicin	Beta-1 adrenergic receptor	193
Renshen	MOL000269	Elemicin	Prostaglandin G/H synthase 2	290
Renshen	MOL000269	Elemicin	Alpha-2A adrenergic receptor	318
Renshen	MOL000269	Elemicin	Alpha-2C adrenergic receptor	378
Renshen	MOL000269	Elemicin	5-hydroxytryptamine 2A receptor	502
Renshen	MOL000269	Elemicin	Alpha-1A adrenergic receptor	556
Renshen	MOL000269	Elemicin	Muscarinic acetylcholine receptor M2	617
Renshen	MOL000269	Elemicin	Alpha-2B adrenergic receptor	629
Renshen	MOL000269	Elemicin	Alpha-1B adrenergic receptor	632
Renshen	MOL000269	Elemicin	Gamma-aminobutyric acid receptor subunit alpha-1	872
Renshen	MOL000269	Elemicin	Sodium channel protein type 5 subunit alpha	220
Renshen	MOL000269	Elemicin	Leukotriene A-4 hydrolase	3060
Renshen	MOL000269	Elemicin	Glutamate receptor 2	921
Renshen	MOL000269	Elemicin	Prostaglandin G/H synthase 1	20
Renshen	MOL000269	Elemicin	5-hydroxytryptamine 1A receptor	320
Renshen	MOL000269	Elemicin	CGMP-inhibited 3',5'-cyclic phosphodiesterase A	485
Renshen	MOL002879	Diop	Sodium channel protein type 5 subunit alpha	220
Renshen	MOL002879	Diop	Beta-2 adrenergic receptor	766
Renshen	MOL002879	Diop	Muscarinic acetylcholine receptor M3	51
Renshen	MOL000029	beta-Humulene	Prostaglandin G/H synthase 2	290
Renshen	MOL000029	beta-Humulene	Gamma-aminobutyric-acid receptor alpha-2 subunit	423
Renshen	MOL000029	beta-Humulene	Sodium-dependent noradrenaline transporter	540
Renshen	MOL000029	beta-Humulene	Gamma-aminobutyric acid receptor subunit alpha-1	872
Renshen	MOL000029	beta-Humulene	Nuclear receptor coactivator 2	6241
Renshen	MOL000449	Stigmasterol	Progesterone receptor	614
Renshen	MOL000449	Stigmasterol	Mineralocorticoid receptor	737
Renshen	MOL000449	Stigmasterol	Nuclear receptor coactivator 2	6241
Renshen	MOL000449	Stigmasterol	Alcohol dehydrogenase 1C	517
Renshen	MOL000449	Stigmasterol	Ig gamma-1 chain C region	4785
Renshen	MOL000449	Stigmasterol	Retinoic acid receptor RXR-alpha	459
Renshen	MOL000449	Stigmasterol	Nuclear receptor coactivator 1	6228
Renshen	MOL000449	Stigmasterol	Prostaglandin G/H synthase 1	20
Renshen	MOL000449	Stigmasterol	Prostaglandin G/H synthase 2	290
Renshen	MOL000449	Stigmasterol	Alpha-2A adrenergic receptor	318
Renshen	MOL000449	Stigmasterol	Sodium-dependent noradrenaline transporter	540
Renshen	MOL000449	Stigmasterol	Sodium-dependent dopamine transporter	713
Renshen	MOL000449	Stigmasterol	Beta-2 adrenergic receptor	766
Renshen	MOL000449	Stigmasterol	Aldose reductase	822
Renshen	MOL000449	Stigmasterol	Urokinase-type plasminogen activator	1074
Renshen	MOL000449	Stigmasterol	Leukotriene A-4 hydrolase	3060
Renshen	MOL000449	Stigmasterol	Amine oxidase [flavin-containing] B	3939
Renshen	MOL000449	Stigmasterol	Amine oxidase [flavin-containing] A	3941
Renshen	MOL000449	Stigmasterol	mRNA of PKA Catalytic Subunit C-alpha	6263
Renshen	MOL000449	Stigmasterol	Chymotrypsinogen B	6011
Renshen	MOL000449	Stigmasterol	Muscarinic acetylcholine receptor M3	51
Renshen	MOL000449	Stigmasterol	Muscarinic acetylcholine receptor M1	103
Renshen	MOL000449	Stigmasterol	Beta-1 adrenergic receptor	193
Renshen	MOL000449	Stigmasterol	Sodium channel protein type 5 subunit alpha	220
Renshen	MOL000449	Stigmasterol	5-hydroxytryptamine 2A receptor	502
Renshen	MOL000449	Stigmasterol	Alpha-1A adrenergic receptor	556
Renshen	MOL000449	Stigmasterol	Gamma-aminobutyric-acid receptor alpha-3 subunit	580
Renshen	MOL000449	Stigmasterol	Muscarinic acetylcholine receptor M2	617
Renshen	MOL000449	Stigmasterol	Alpha-1B adrenergic receptor	632
Renshen	MOL000449	Stigmasterol	Gamma-aminobutyric acid receptor subunit alpha-1	872
Renshen	MOL000449	Stigmasterol	Neuronal acetylcholine receptor protein, alpha-7 chain	4095
Renshen	MOL000358	beta-sitosterol	Progesterone receptor	614
Renshen	MOL000358	beta-sitosterol	Nuclear receptor coactivator 2	6241
Renshen	MOL000358	beta-sitosterol	Prostaglandin G/H synthase 1	20
Renshen	MOL000358	beta-sitosterol	Prostaglandin G/H synthase 2	290
Renshen	MOL000358	beta-sitosterol	Heat shock protein HSP 90	1939
Renshen	MOL000358	beta-sitosterol	Phosphatidylinositol-4,5-bisphosphate 3-kinase catalytic subunit, gamma isoform	2404
Renshen	MOL000358	beta-sitosterol	Potassium voltage-gated channel subfamily H member 2	101
Renshen	MOL000358	beta-sitosterol	mRNA of PKA Catalytic Subunit C-alpha	6263
Renshen	MOL000358	beta-sitosterol	Dopamine D1 receptor	23
Renshen	MOL000358	beta-sitosterol	Muscarinic acetylcholine receptor M3	51
Renshen	MOL000358	beta-sitosterol	Muscarinic acetylcholine receptor M1	103
Renshen	MOL000358	beta-sitosterol	Sodium channel protein type 5 subunit alpha	220
Renshen	MOL000358	beta-sitosterol	Gamma-aminobutyric-acid receptor alpha-2 subunit	423
Renshen	MOL000358	beta-sitosterol	Muscarinic acetylcholine receptor M4	450
Renshen	MOL000358	beta-sitosterol	CGMP-inhibited 3',5'-cyclic phosphodiesterase A	485
Renshen	MOL000358	beta-sitosterol	5-hydroxytryptamine 2A receptor	502
Renshen	MOL000358	beta-sitosterol	Gamma-aminobutyric-acid receptor alpha-5 subunit	523
Renshen	MOL000358	beta-sitosterol	Alpha-1A adrenergic receptor	556
Renshen	MOL000358	beta-sitosterol	Gamma-aminobutyric-acid receptor alpha-3 subunit	580
Renshen	MOL000358	beta-sitosterol	Muscarinic acetylcholine receptor M2	617
Renshen	MOL000358	beta-sitosterol	Alpha-1B adrenergic receptor	632
Renshen	MOL000358	beta-sitosterol	Beta-2 adrenergic receptor	766
Renshen	MOL000358	beta-sitosterol	Neuronal acetylcholine receptor subunit alpha-2	813
Renshen	MOL000358	beta-sitosterol	Sodium-dependent serotonin transporter	824
Renshen	MOL000358	beta-sitosterol	Mu-type opioid receptor	847
Renshen	MOL000358	beta-sitosterol	Gamma-aminobutyric acid receptor subunit alpha-1	872
Renshen	MOL000358	beta-sitosterol	Neuronal acetylcholine receptor protein, alpha-7 chain	4095
Renshen	MOL000358	beta-sitosterol	Cytochrome P450-cam	2298
Renshen	MOL000358	beta-sitosterol	Apoptosis regulator Bcl-2	273
Renshen	MOL000358	beta-sitosterol	Apoptosis regulator BAX	h001
Renshen	MOL000358	beta-sitosterol	Caspase-9	h001
Renshen	MOL000358	beta-sitosterol	Transcription factor AP-1	1629
Renshen	MOL000358	beta-sitosterol	Caspase-3	h001
Renshen	MOL000358	beta-sitosterol	Caspase-8	h001
Renshen	MOL000358	beta-sitosterol	Protein kinase C alpha type	h001
Renshen	MOL000358	beta-sitosterol	Transforming growth factor beta-1	h001
Renshen	MOL000358	beta-sitosterol	Serum paraoxonase/arylesterase 1	1198
Renshen	MOL000358	beta-sitosterol	Microtubule-associated protein 2	1852
Renshen	MOL000036	beta-caryophyllene	Prostaglandin G/H synthase 1	20
Renshen	MOL000036	beta-caryophyllene	Muscarinic acetylcholine receptor M3	51
Renshen	MOL000036	beta-caryophyllene	Muscarinic acetylcholine receptor M1	103
Renshen	MOL000036	beta-caryophyllene	Prostaglandin G/H synthase 2	290
Renshen	MOL000036	beta-caryophyllene	Gamma-aminobutyric-acid receptor alpha-2 subunit	423
Renshen	MOL000036	beta-caryophyllene	Retinoic acid receptor RXR-alpha	459
Renshen	MOL000036	beta-caryophyllene	Muscarinic acetylcholine receptor M2	617
Renshen	MOL000036	beta-caryophyllene	Alpha-1B adrenergic receptor	632
Renshen	MOL000036	beta-caryophyllene	Neuronal acetylcholine receptor subunit alpha-2	813
Renshen	MOL000036	beta-caryophyllene	Gamma-aminobutyric acid receptor subunit alpha-1	872
Renshen	MOL000036	beta-caryophyllene	Nuclear receptor coactivator 2	6241
Renshen	MOL000036	beta-caryophyllene	Gamma-aminobutyric-acid receptor subunit alpha-6	841
Renshen	MOL000036	beta-caryophyllene	Sodium-dependent noradrenaline transporter	540
Renshen	MOL000036	beta-caryophyllene	Alpha-1A adrenergic receptor	556
Renshen	MOL000036	beta-caryophyllene	Sodium-dependent dopamine transporter	713
Renshen	MOL000036	beta-caryophyllene	Interleukin-6	1159
Renshen	MOL003648	Inermin	Prostaglandin G/H synthase 1	20
Renshen	MOL003648	Inermin	Muscarinic acetylcholine receptor M3	51
Renshen	MOL003648	Inermin	Sodium channel protein type 5 subunit alpha	220
Renshen	MOL003648	Inermin	Prostaglandin G/H synthase 2	290
Renshen	MOL003648	Inermin	5-hydroxytryptamine receptor 3A	341
Renshen	MOL003648	Inermin	Retinoic acid receptor RXR-alpha	459
Renshen	MOL003648	Inermin	Alpha-1B adrenergic receptor	632
Renshen	MOL003648	Inermin	Beta-2 adrenergic receptor	766
Renshen	MOL003648	Inermin	Alpha-1D adrenergic receptor	789
Renshen	MOL003648	Inermin	Sodium-dependent serotonin transporter	824
Renshen	MOL003648	Inermin	Heat shock protein HSP 90	1939
Renshen	MOL003648	Inermin	Phosphatidylinositol-4,5-bisphosphate 3-kinase catalytic subunit, gamma isoform	2404
Renshen	MOL003648	Inermin	Neuronal acetylcholine receptor protein, alpha-7 chain	4095
Renshen	MOL003648	Inermin	mRNA of PKA Catalytic Subunit C-alpha	6263
Renshen	MOL003648	Inermin	Ig gamma-1 chain C region	4785
Renshen	MOL003648	Inermin	Trypsin-1	3176
Renshen	MOL003648	Inermin	Nuclear receptor coactivator 1	6228
Renshen	MOL003648	Inermin	Calmodulin	465
Renshen	MOL004100	N-Salicylidene-salicylamine	Prostaglandin G/H synthase 1	20
Renshen	MOL004100	N-Salicylidene-salicylamine	Prostaglandin G/H synthase 2	290
Renshen	MOL004100	N-Salicylidene-salicylamine	Dipeptidyl peptidase IV	952
Renshen	MOL004100	N-Salicylidene-salicylamine	Mitogen-activated protein kinase 14	1540
Renshen	MOL004100	N-Salicylidene-salicylamine	Amine oxidase [flavin-containing] B	3939
Renshen	MOL004100	N-Salicylidene-salicylamine	mRNA of PKA Catalytic Subunit C-alpha	6263
Renshen	MOL004100	N-Salicylidene-salicylamine	cAMP-dependent protein kinase inhibitor alpha	6264
Renshen	MOL004174	epsilon-Cadinene	Muscarinic acetylcholine receptor M3	51
Renshen	MOL004174	epsilon-Cadinene	Muscarinic acetylcholine receptor M1	103
Renshen	MOL004174	epsilon-Cadinene	Gamma-aminobutyric-acid receptor alpha-2 subunit	423
Renshen	MOL004174	epsilon-Cadinene	Gamma-aminobutyric-acid receptor alpha-5 subunit	523
Renshen	MOL004174	epsilon-Cadinene	Gamma-aminobutyric-acid receptor alpha-3 subunit	580
Renshen	MOL004174	epsilon-Cadinene	Muscarinic acetylcholine receptor M2	617
Renshen	MOL004174	epsilon-Cadinene	Gamma-aminobutyric acid receptor subunit alpha-1	872
Renshen	MOL000422	kaempferol	Nitric oxide synthase, inducible	7
Renshen	MOL000422	kaempferol	Prostaglandin G/H synthase 1	20
Renshen	MOL000422	kaempferol	Androgen receptor	146
Renshen	MOL000422	kaempferol	Peroxisome proliferator activated receptor gamma	238
Renshen	MOL000422	kaempferol	Prostaglandin G/H synthase 2	290
Renshen	MOL000422	kaempferol	Heat shock protein HSP 90	1939
Renshen	MOL000422	kaempferol	Phosphatidylinositol-4,5-bisphosphate 3-kinase catalytic subunit, gamma isoform	2404
Renshen	MOL000422	kaempferol	mRNA of PKA Catalytic Subunit C-alpha	6263
Renshen	MOL000422	kaempferol	Nuclear receptor coactivator 2	6241
Renshen	MOL000422	kaempferol	Dipeptidyl peptidase IV	952
Renshen	MOL000422	kaempferol	Trypsin-1	3176
Renshen	MOL000422	kaempferol	Progesterone receptor	614
Renshen	MOL000422	kaempferol	Thrombin	54
Renshen	MOL000422	kaempferol	Muscarinic acetylcholine receptor M1	103
Renshen	MOL000422	kaempferol	Nitric-oxide synthase, endothelial	291
Renshen	MOL000422	kaempferol	Gamma-aminobutyric-acid receptor alpha-2 subunit	423
Renshen	MOL000422	kaempferol	Acetylcholinesterase	474
Renshen	MOL000422	kaempferol	Sodium-dependent noradrenaline transporter	540
Renshen	MOL000422	kaempferol	Muscarinic acetylcholine receptor M2	617
Renshen	MOL000422	kaempferol	Alpha-1B adrenergic receptor	632
Renshen	MOL000422	kaempferol	Gamma-aminobutyric acid receptor subunit alpha-1	872
Renshen	MOL000422	kaempferol	DNA topoisomerase II	817
Renshen	MOL000422	kaempferol	Coagulation factor VII	369
Renshen	MOL000422	kaempferol	Calmodulin	465
Renshen	MOL000422	kaempferol	Transcription factor p65	h001
Renshen	MOL000422	kaempferol	Inhibitor of nuclear factor kappa-B kinase subunit beta	h001
Renshen	MOL000422	kaempferol	RAC-alpha serine/threonine-protein kinase	h001
Renshen	MOL000422	kaempferol	Apoptosis regulator Bcl-2	273
Renshen	MOL000422	kaempferol	Apoptosis regulator BAX	h001
Renshen	MOL000422	kaempferol	Tumor necrosis factor	777
Renshen	MOL000422	kaempferol	Transcription factor AP-1	1629
Renshen	MOL000422	kaempferol	Activator of 90 kDa heat shock protein ATPase homolog 1	h001
Renshen	MOL000422	kaempferol	Caspase-3	h001
Renshen	MOL000422	kaempferol	Mitogen-activated protein kinase 8	6292
Renshen	MOL000422	kaempferol	Xanthine dehydrogenase/oxidase	3947
Renshen	MOL000422	kaempferol	Interstitial collagenase	1167
Renshen	MOL000422	kaempferol	Signal transducer and activator of transcription 1-alpha/beta	h001
Renshen	MOL000422	kaempferol	Cell division control protein 2 homolog	1771
Renshen	MOL000422	kaempferol	Peroxisome proliferator-activated receptor gamma	h001
Renshen	MOL000422	kaempferol	Heme oxygenase 1	3391
Renshen	MOL000422	kaempferol	Cytochrome P450 3A4	4512
Renshen	MOL000422	kaempferol	Cytochrome P450 1A2	4200
Renshen	MOL000422	kaempferol	Cytochrome P450 1A1	h001
Renshen	MOL000422	kaempferol	Intercellular adhesion molecule 1	h001
Renshen	MOL000422	kaempferol	E-selectin	1756
Renshen	MOL000422	kaempferol	Vascular cell adhesion protein 1	1908
Renshen	MOL000422	kaempferol	Nuclear receptor subfamily 1 group I member 2	h001
Renshen	MOL000422	kaempferol	Cytochrome P450 1B1	h001
Renshen	MOL000422	kaempferol	Arachidonate 5-lipoxygenase	275
Renshen	MOL000422	kaempferol	Hyaluronan synthase 2	h001
Renshen	MOL000422	kaempferol	Glutathione S-transferase P	904
Renshen	MOL000422	kaempferol	Aryl hydrocarbon receptor	6220
Renshen	MOL000422	kaempferol	26S proteasome non-ATPase regulatory subunit 3	h001
Renshen	MOL000422	kaempferol	Solute carrier family 2, facilitated glucose transporter member 4	h001
Renshen	MOL000422	kaempferol	Nuclear receptor subfamily 1 group I member 3	h001
Renshen	MOL000422	kaempferol	Insulin receptor	36
Renshen	MOL000422	kaempferol	Type I iodothyronine deiodinase	h001
Renshen	MOL000422	kaempferol	Serine/threonine-protein phosphatase 2B catalytic subunit alpha isoform	6746
Renshen	MOL000422	kaempferol	Peroxidase C1A	h001
Renshen	MOL000422	kaempferol	Glutathione S-transferase Mu 1	896
Renshen	MOL000422	kaempferol	Glutathione S-transferase Mu 2	2165
Renshen	MOL000422	kaempferol	Aldo-keto reductase family 1 member C3	650
Renshen	MOL000422	kaempferol	Antileukoproteinase	h001
Renshen	MOL004237	δ-elemene	Prostaglandin G/H synthase 1	20
Renshen	MOL004237	δ-elemene	Muscarinic acetylcholine receptor M3	51
Renshen	MOL004237	δ-elemene	Muscarinic acetylcholine receptor M1	103
Renshen	MOL004237	δ-elemene	Prostaglandin G/H synthase 2	290
Renshen	MOL004237	δ-elemene	Gamma-aminobutyric-acid receptor alpha-2 subunit	423
Renshen	MOL004237	δ-elemene	Retinoic acid receptor RXR-alpha	459
Renshen	MOL004237	δ-elemene	Sodium-dependent noradrenaline transporter	540
Renshen	MOL004237	δ-elemene	Alpha-1A adrenergic receptor	556
Renshen	MOL004237	δ-elemene	Gamma-aminobutyric-acid receptor alpha-3 subunit	580
Renshen	MOL004237	δ-elemene	Muscarinic acetylcholine receptor M2	617
Renshen	MOL004237	δ-elemene	Alpha-1B adrenergic receptor	632
Renshen	MOL004237	δ-elemene	Gamma-aminobutyric acid receptor subunit alpha-1	872
Renshen	MOL004237	δ-elemene	Neuronal acetylcholine receptor protein, alpha-7 chain	4095
Renshen	MOL004237	δ-elemene	Nuclear receptor coactivator 2	6241
Renshen	MOL004237	δ-elemene	Gamma-aminobutyric-acid receptor subunit alpha-6	841
Renshen	MOL004275	(1R,4E,7E,11R)-1,5,9,9-tetramethyl-12-oxabicyclo[9.1.0]dodeca-4,7-diene	Thrombin	54
Renshen	MOL004275	(1R,4E,7E,11R)-1,5,9,9-tetramethyl-12-oxabicyclo[9.1.0]dodeca-4,7-diene	Muscarinic acetylcholine receptor M1	103
Renshen	MOL004275	(1R,4E,7E,11R)-1,5,9,9-tetramethyl-12-oxabicyclo[9.1.0]dodeca-4,7-diene	Prostaglandin G/H synthase 2	290
Renshen	MOL004275	(1R,4E,7E,11R)-1,5,9,9-tetramethyl-12-oxabicyclo[9.1.0]dodeca-4,7-diene	Acetylcholinesterase	474
Renshen	MOL004275	(1R,4E,7E,11R)-1,5,9,9-tetramethyl-12-oxabicyclo[9.1.0]dodeca-4,7-diene	Alpha-1B adrenergic receptor	632
Renshen	MOL004275	(1R,4E,7E,11R)-1,5,9,9-tetramethyl-12-oxabicyclo[9.1.0]dodeca-4,7-diene	Gamma-aminobutyric acid receptor subunit alpha-1	872
Renshen	MOL004275	(1R,4E,7E,11R)-1,5,9,9-tetramethyl-12-oxabicyclo[9.1.0]dodeca-4,7-diene	Dipeptidyl peptidase IV	952
Renshen	MOL004647	TDA	Prostaglandin G/H synthase 1	20
Renshen	MOL004647	TDA	Phospholipase A2	6500
Renshen	MOL004647	TDA	Rhinovirus coat protein	6521
Renshen	MOL004647	TDA	Ig gamma-1 chain C region	4785
Renshen	MOL004647	TDA	Ferrichrome-iron receptor	2427
Renshen	MOL004647	TDA	3-oxoacyl-[acyl-carrier-protein] synthase 1	889
Renshen	MOL004647	TDA	Nuclear receptor coactivator 2	6241
Renshen	MOL005269	(+)-Maalioxide	Muscarinic acetylcholine receptor M3	51
Renshen	MOL005269	(+)-Maalioxide	Muscarinic acetylcholine receptor M2	617
Renshen	MOL005269	(+)-Maalioxide	Nuclear receptor coactivator 2	6241
Renshen	MOL005272	13-Tetradecenyl acetate	Nuclear receptor coactivator 2	6241
Renshen	MOL005274	Neohexane	Glycine receptor alpha-1 chain	482
Renshen	MOL005274	Neohexane	Gamma-aminobutyric acid receptor subunit alpha-1	872
Renshen	MOL005274	Neohexane	Cholinesterase	3923
Renshen	MOL005274	Neohexane	Alcohol dehydrogenase 1B	444
Renshen	MOL005274	Neohexane	Alcohol dehydrogenase 1C	517
Renshen	MOL005274	Neohexane	Alcohol dehydrogenase 1A	251
Renshen	MOL005274	Neohexane	Cytochrome P450-cam	2298
Renshen	MOL005274	Neohexane	Haloalkane dehalogenase	2281
Renshen	MOL005274	Neohexane	Nicotinate-nucleotide--dimethylbenzimidazole phosphoribosyltransferase	2264
Renshen	MOL005274	Neohexane	Trypsin-3	2886
Renshen	MOL005285	20(s)-protopanaxadiol	72 kDa type IV collagenase	707
Renshen	MOL005285	20(s)-protopanaxadiol	Caspase-3	h001
Renshen	MOL005290	3,5-Dimethyl-p-anisic acid	Prostaglandin G/H synthase 1	20
Renshen	MOL005290	3,5-Dimethyl-p-anisic acid	Muscarinic acetylcholine receptor M1	103
Renshen	MOL005290	3,5-Dimethyl-p-anisic acid	Beta-1 adrenergic receptor	193
Renshen	MOL005290	3,5-Dimethyl-p-anisic acid	Prostaglandin G/H synthase 2	290
Renshen	MOL005290	3,5-Dimethyl-p-anisic acid	Alpha-2A adrenergic receptor	318
Renshen	MOL005290	3,5-Dimethyl-p-anisic acid	Alpha-2C adrenergic receptor	378
Renshen	MOL005290	3,5-Dimethyl-p-anisic acid	Sodium-dependent noradrenaline transporter	540
Renshen	MOL005290	3,5-Dimethyl-p-anisic acid	Alpha-1A adrenergic receptor	556
Renshen	MOL005290	3,5-Dimethyl-p-anisic acid	Muscarinic acetylcholine receptor M2	617
Renshen	MOL005290	3,5-Dimethyl-p-anisic acid	Alpha-1B adrenergic receptor	632
Renshen	MOL005290	3,5-Dimethyl-p-anisic acid	Sodium-dependent dopamine transporter	713
Renshen	MOL005290	3,5-Dimethyl-p-anisic acid	Beta-2 adrenergic receptor	766
Renshen	MOL005290	3,5-Dimethyl-p-anisic acid	Amine oxidase [flavin-containing] B	3939
Renshen	MOL005290	3,5-Dimethyl-p-anisic acid	Amine oxidase [flavin-containing] A	3941
Renshen	MOL005293	3-Ethyl-3-methylheptane	Gamma-aminobutyric acid receptor subunit alpha-1	872
Renshen	MOL005293	3-Ethyl-3-methylheptane	Cholinesterase	3923
Renshen	MOL005293	3-Ethyl-3-methylheptane	Gamma-aminobutyric-acid receptor alpha-2 subunit	423
Renshen	MOL005294	3-methylheptane	Alcohol dehydrogenase 1B	444
Renshen	MOL005294	3-methylheptane	Alcohol dehydrogenase 1C	517
Renshen	MOL005294	3-methylheptane	Trypsin-3	2886
Renshen	MOL005294	3-methylheptane	Cholinesterase	3923
Renshen	MOL005304	7alpha-L-Rhamnosyl-6-methoxylutcolin	DNA topoisomerase II	817
Renshen	MOL005305	Nepetin	Prostaglandin G/H synthase 2	290
Renshen	MOL005305	Nepetin	Coagulation factor VII	369
Renshen	MOL005305	Nepetin	DNA topoisomerase II	817
Renshen	MOL005305	Nepetin	Dipeptidyl peptidase IV	952
Renshen	MOL005305	Nepetin	Heat shock protein HSP 90	1939
Renshen	MOL005305	Nepetin	Phosphatidylinositol-4,5-bisphosphate 3-kinase catalytic subunit, gamma isoform	2404
Renshen	MOL005305	Nepetin	Trypsin-1	3176
Renshen	MOL005305	Nepetin	Nuclear receptor coactivator 2	6241
Renshen	MOL005305	Nepetin	Calmodulin	465
Renshen	MOL005308	Aposiopolamine	Muscarinic acetylcholine receptor M3	51
Renshen	MOL005308	Aposiopolamine	Muscarinic acetylcholine receptor M1	103
Renshen	MOL005308	Aposiopolamine	Sodium-dependent noradrenaline transporter	540
Renshen	MOL005308	Aposiopolamine	Sodium-dependent dopamine transporter	713
Renshen	MOL005308	Aposiopolamine	Beta-2 adrenergic receptor	766
Renshen	MOL005308	Aposiopolamine	Sodium-dependent serotonin transporter	824
Renshen	MOL005308	Aposiopolamine	Gamma-aminobutyric acid receptor subunit alpha-1	872
Renshen	MOL005308	Aposiopolamine	Dipeptidyl peptidase IV	952
Renshen	MOL005313	5-[(3aS,6R,6aR)-2-keto-1,3,3a,4,6,6a-hexahydrothieno[3,4-d]imidazol-6-yl]valeric acid	Prostaglandin G/H synthase 2	290
Renshen	MOL005313	5-[(3aS,6R,6aR)-2-keto-1,3,3a,4,6,6a-hexahydrothieno[3,4-d]imidazol-6-yl]valeric acid	Gamma-aminobutyric acid receptor subunit alpha-1	872
Renshen	MOL005313	5-[(3aS,6R,6aR)-2-keto-1,3,3a,4,6,6a-hexahydrothieno[3,4-d]imidazol-6-yl]valeric acid	Glutamate receptor 2	921
Renshen	MOL005315	(R)-()-Citronellal	Beta-2 adrenergic receptor	766
Renshen	MOL005316	MAV	Prostaglandin G/H synthase 2	290
Renshen	MOL005316	MAV	Lactase-phlorizin hydrolase	6847
Renshen	MOL005316	MAV	Ig gamma-1 chain C region	4785
Renshen	MOL005316	MAV	Ferrichrome-iron receptor	2427
Renshen	MOL005316	MAV	Hyaluronate lyase	2485
Renshen	MOL005316	MAV	Chondroitinase AC	2581
Renshen	MOL005316	MAV	Glutamate receptor 2	921
Renshen	MOL005317	Deoxyharringtonine	Androgen receptor	146
Renshen	MOL005317	Deoxyharringtonine	Mineralocorticoid receptor	737
Renshen	MOL005318	Dianthramine	Prostaglandin G/H synthase 1	20
Renshen	MOL005318	Dianthramine	Prostaglandin G/H synthase 2	290
Renshen	MOL005318	Dianthramine	Heat shock protein HSP 90	1939
Renshen	MOL005320	arachidonate	Prostaglandin G/H synthase 1	20
Renshen	MOL005320	arachidonate	Prostaglandin G/H synthase 2	290
Renshen	MOL005320	arachidonate	Retinoic acid receptor RXR-gamma	780
Renshen	MOL005320	arachidonate	Nuclear receptor coactivator 2	6241
Renshen	MOL005321	Frutinone A	Prostaglandin G/H synthase 1	20
Renshen	MOL005321	Frutinone A	Thrombin	54
Renshen	MOL005321	Frutinone A	Androgen receptor	146
Renshen	MOL005321	Frutinone A	Sodium channel protein type 5 subunit alpha	220
Renshen	MOL005321	Frutinone A	Peroxisome proliferator activated receptor gamma	238
Renshen	MOL005321	Frutinone A	Prostaglandin G/H synthase 2	290
Renshen	MOL005321	Frutinone A	Retinoic acid receptor RXR-alpha	459
Renshen	MOL005321	Frutinone A	CGMP-inhibited 3',5'-cyclic phosphodiesterase A	485
Renshen	MOL005321	Frutinone A	Beta-2 adrenergic receptor	766
Renshen	MOL005321	Frutinone A	Gamma-aminobutyric acid receptor subunit alpha-1	872
Renshen	MOL005321	Frutinone A	Dipeptidyl peptidase IV	952
Renshen	MOL005321	Frutinone A	Heat shock protein HSP 90	1939
Renshen	MOL005321	Frutinone A	Phosphatidylinositol-4,5-bisphosphate 3-kinase catalytic subunit, gamma isoform	2404
Renshen	MOL005321	Frutinone A	Neuronal acetylcholine receptor protein, alpha-7 chain	4095
Renshen	MOL005321	Frutinone A	mRNA of PKA Catalytic Subunit C-alpha	6263
Renshen	MOL005321	Frutinone A	Acetylcholinesterase	474
Renshen	MOL005322	Gamma-Selinene	Prostaglandin G/H synthase 1	20
Renshen	MOL005322	Gamma-Selinene	Muscarinic acetylcholine receptor M3	51
Renshen	MOL005322	Gamma-Selinene	Muscarinic acetylcholine receptor M1	103
Renshen	MOL005322	Gamma-Selinene	Beta-1 adrenergic receptor	193
Renshen	MOL005322	Gamma-Selinene	Sodium channel protein type 5 subunit alpha	220
Renshen	MOL005322	Gamma-Selinene	Prostaglandin G/H synthase 2	290
Renshen	MOL005322	Gamma-Selinene	Alpha-2C adrenergic receptor	378
Renshen	MOL005322	Gamma-Selinene	CGMP-inhibited 3',5'-cyclic phosphodiesterase A	485
Renshen	MOL005322	Gamma-Selinene	Sodium-dependent noradrenaline transporter	540
Renshen	MOL005322	Gamma-Selinene	Alpha-1A adrenergic receptor	556
Renshen	MOL005322	Gamma-Selinene	Muscarinic acetylcholine receptor M2	617
Renshen	MOL005322	Gamma-Selinene	Alpha-1B adrenergic receptor	632
Renshen	MOL005322	Gamma-Selinene	Sodium-dependent dopamine transporter	713
Renshen	MOL005322	Gamma-Selinene	Beta-2 adrenergic receptor	766
Renshen	MOL005322	Gamma-Selinene	Alpha-1D adrenergic receptor	789
Renshen	MOL005322	Gamma-Selinene	Neuronal acetylcholine receptor subunit alpha-2	813
Renshen	MOL005322	Gamma-Selinene	Sodium-dependent serotonin transporter	824
Renshen	MOL005322	Gamma-Selinene	Gamma-aminobutyric acid receptor subunit alpha-1	872
Renshen	MOL011400	ginsenoside rf	Tumor necrosis factor	777
Renshen	MOL011400	ginsenoside rf	Prostaglandin G/H synthase 2	290
Renshen	MOL011400	ginsenoside rf	Cytochrome P450 3A4	4512
Renshen	MOL011400	ginsenoside rf	Interleukin-1 beta	1654
Renshen	MOL011400	ginsenoside rf	Interferon gamma	1253
Renshen	MOL011400	ginsenoside rf	Interleukin-4	h001
Renshen	MOL005344	ginsenoside rh2	Apoptosis regulator BAX	h001
Renshen	MOL005344	ginsenoside rh2	Tumor necrosis factor	777
Renshen	MOL005344	ginsenoside rh2	Caspase-3	h001
Renshen	MOL005344	ginsenoside rh2	Prostaglandin G/H synthase 2	290
Renshen	MOL005344	ginsenoside rh2	NF-kappa-B inhibitor alpha	h001
Renshen	MOL005344	ginsenoside rh2	Interleukin-1 beta	1654
Renshen	MOL005344	ginsenoside rh2	Caspase-1	h001
Renshen	MOL005344	ginsenoside rh2	Interferon gamma	1253
Renshen	MOL005344	ginsenoside rh2	Pituitary adenylate cyclase-activating polypeptide	5480
Renshen	MOL005344	ginsenoside rh2	Proteasome assembly chaperone 1	h001
Renshen	MOL005344	ginsenoside rh2	Dual specificity mitogen-activated protein kinase kinase 4	h001
Renshen	MOL005344	ginsenoside rh2	Solute carrier family 2, facilitated glucose transporter member 4	h001
Renshen	MOL005346	Ginsenoside-Rh3_qt	Nuclear receptor coactivator 2	6241
Renshen	MOL005348	Ginsenoside-Rh4_qt	Mineralocorticoid receptor	737
Renshen	MOL005348	Ginsenoside-Rh4_qt	Nuclear receptor coactivator 2	6241
Renshen	MOL005351	Ginsenoyne A	Prostaglandin G/H synthase 2	290
Renshen	MOL005352	Ginsenoyne B	Prostaglandin G/H synthase 1	20
Renshen	MOL005352	Ginsenoyne B	Prostaglandin G/H synthase 2	290
Renshen	MOL005354	Ginsenoyne D	Prostaglandin G/H synthase 2	290
Renshen	MOL005354	Ginsenoyne D	Sodium-dependent noradrenaline transporter	540
Renshen	MOL005355	Ginsenoyne E	Prostaglandin G/H synthase 2	290
Renshen	MOL005356	Girinimbin	Prostaglandin G/H synthase 1	20
Renshen	MOL005356	Girinimbin	Sodium channel protein type 5 subunit alpha	220
Renshen	MOL005356	Girinimbin	Prostaglandin G/H synthase 2	290
Renshen	MOL005356	Girinimbin	Retinoic acid receptor RXR-alpha	459
Renshen	MOL005356	Girinimbin	Beta-2 adrenergic receptor	766
Renshen	MOL005356	Girinimbin	Gamma-aminobutyric acid receptor subunit alpha-1	872
Renshen	MOL005356	Girinimbin	Phosphatidylinositol-4,5-bisphosphate 3-kinase catalytic subunit, gamma isoform	2404
Renshen	MOL005356	Girinimbin	Neuronal acetylcholine receptor protein, alpha-7 chain	4095
Renshen	MOL005356	Girinimbin	mRNA of PKA Catalytic Subunit C-alpha	6263
Renshen	MOL005356	Girinimbin	Nuclear receptor coactivator 2	6241
Renshen	MOL005358	L-erythro-isocitric acid	Coagulation factor Xa	239
Renshen	MOL005358	L-erythro-isocitric acid	Prostaglandin G/H synthase 2	290
Renshen	MOL005366	Malvic acid	Prostaglandin G/H synthase 1	20
Renshen	MOL005366	Malvic acid	Prostaglandin G/H synthase 2	290
Renshen	MOL005366	Malvic acid	Nuclear receptor coactivator 2	6241
Renshen	MOL005366	Malvic acid	Sodium-dependent noradrenaline transporter	540
Renshen	MOL005367	GUP	Prostaglandin G/H synthase 1	20
Renshen	MOL005367	GUP	Nitric-oxide synthase, brain	76
Renshen	MOL005367	GUP	Prostaglandin G/H synthase 2	290
Renshen	MOL005367	GUP	Gamma-aminobutyric acid receptor subunit alpha-1	872
Renshen	MOL005367	GUP	Glycogen phosphorylase, muscle form	1152
Renshen	MOL005367	GUP	Cathepsin D	1243
Renshen	MOL005367	GUP	Lactase-phlorizin hydrolase	6847
Renshen	MOL005367	GUP	Beta-galactosidase	2592
Renshen	MOL005367	GUP	Ig gamma-1 chain C region	4785
Renshen	MOL005367	GUP	Ig gamma-2 chain C region	6307
Renshen	MOL005367	GUP	Neuraminidase	2676
Renshen	MOL005367	GUP	Ferrichrome-iron receptor	2427
Renshen	MOL005367	GUP	Cyclomaltodextrin glucanotransferase	2293
Renshen	MOL005367	GUP	Mannosyl-oligosaccharide alpha-1,2-mannosidase	3258
Renshen	MOL005367	GUP	Endoglucanase F	2440
Renshen	MOL005367	GUP	Endoglucanase G	2802
Renshen	MOL005367	GUP	Bacillolysin	2457
Renshen	MOL005367	GUP	Mannan endo-1,4-beta-mannosidase	3480
Renshen	MOL005367	GUP	Chondroitinase AC	2581
Renshen	MOL005367	GUP	Glutamate receptor 2	921
Renshen	MOL005367	GUP	Alpha-mannosidase 2	5983
Renshen	MOL005367	GUP	Cytochrome P450-cam	2298
Renshen	MOL005367	GUP	Prostatic acid phosphatase	1859
Renshen	MOL005369	Mycosinol	Prostaglandin G/H synthase 2	290
Renshen	MOL005370	NN-Dimethyldecanamide	Ig gamma-1 chain C region	4785
Renshen	MOL005376	Panaxadiol	Glucocorticoid receptor	871
Renshen	MOL007500	panaxatriol	Glucocorticoid receptor	871
Renshen	MOL007500	panaxatriol	Matrix metalloproteinase-9	h001
Renshen	MOL005381	2-Formylpyrrole	Alcohol dehydrogenase 1B	444
Renshen	MOL005381	2-Formylpyrrole	Alcohol dehydrogenase 1C	517
Renshen	MOL005381	2-Formylpyrrole	Alcohol dehydrogenase 1A	251
Renshen	MOL005381	2-Formylpyrrole	Lysozyme	2300
Renshen	MOL005381	2-Formylpyrrole	Nicotinate-nucleotide--dimethylbenzimidazole phosphoribosyltransferase	2264
Renshen	MOL005383	Methylselenocysteine	Cathepsin D	1243
Renshen	MOL005383	Methylselenocysteine	Ferrichrome-iron receptor	2427
Renshen	MOL005384	suchilactone	Potassium voltage-gated channel subfamily H member 2	101
Renshen	MOL005384	suchilactone	Sodium channel protein type 5 subunit alpha	220
Renshen	MOL005384	suchilactone	Coagulation factor Xa	239
Renshen	MOL005384	suchilactone	Prostaglandin G/H synthase 2	290
Renshen	MOL005384	suchilactone	Coagulation factor VII	369
Renshen	MOL005384	suchilactone	mRNA of Protein-tyrosine phosphatase, non-receptor type 1	687
Renshen	MOL005384	suchilactone	Beta-2 adrenergic receptor	766
Renshen	MOL005384	suchilactone	Heat shock protein HSP 90	1939
Renshen	MOL005384	suchilactone	Nuclear receptor coactivator 1	6228
Renshen	MOL005384	suchilactone	Calcium-activated potassium channel subunit alpha 1	610
Renshen	MOL005384	suchilactone	Calmodulin	465
Renshen	MOL005384	suchilactone	Prostaglandin G/H synthase 1	20
Renshen	MOL005384	suchilactone	Retinoic acid receptor RXR-alpha	459
Renshen	MOL005384	suchilactone	CGMP-inhibited 3',5'-cyclic phosphodiesterase A	485
Renshen	MOL005384	suchilactone	Alpha-1D adrenergic receptor	789
Renshen	MOL005384	suchilactone	mRNA of PKA Catalytic Subunit C-alpha	6263
Renshen	MOL005385	Suffruticoside A_qt1	Prostaglandin G/H synthase 2	290
Renshen	MOL005386	Vulgarin	Acetylcholinesterase	474
Renshen	MOL005386	Vulgarin	Gamma-aminobutyric acid receptor subunit alpha-1	872
Renshen	MOL006651	Trifolirhizin	Prostaglandin G/H synthase 2	290
Renshen	MOL005390	3-[[(2S)-2,4-dihydroxy-3,3-dimethylbutanoyl]amino]propanoic acid	Gamma-aminobutyric acid receptor subunit alpha-1	872
Renshen	MOL005391	(Z,Z)-alpha-farnesene	Prostaglandin G/H synthase 2	290
Renshen	MOL005391	(Z,Z)-alpha-farnesene	Amine oxidase [flavin-containing] B	3939
Renshen	MOL000908	beta-elemene	Prostaglandin G/H synthase 2	290
Renshen	MOL000908	beta-elemene	Gamma-aminobutyric-acid receptor alpha-2 subunit	423
Renshen	MOL000908	beta-elemene	Retinoic acid receptor RXR-alpha	459
Renshen	MOL000908	beta-elemene	Sodium-dependent noradrenaline transporter	540
Renshen	MOL000908	beta-elemene	Gamma-aminobutyric-acid receptor alpha-3 subunit	580
Renshen	MOL000908	beta-elemene	Muscarinic acetylcholine receptor M2	617
Renshen	MOL000908	beta-elemene	Gamma-aminobutyric acid receptor subunit alpha-1	872
Renshen	MOL000908	beta-elemene	Gamma-aminobutyric-acid receptor subunit alpha-6	841
Renshen	MOL000908	beta-elemene	Prostaglandin G/H synthase 1	20
Renshen	MOL000908	beta-elemene	Muscarinic acetylcholine receptor M3	51
Renshen	MOL000908	beta-elemene	Muscarinic acetylcholine receptor M1	103
Renshen	MOL000908	beta-elemene	Alpha-1A adrenergic receptor	556
Renshen	MOL000908	beta-elemene	Neuronal acetylcholine receptor protein, alpha-7 chain	4095
Renshen	MOL000908	beta-elemene	Nuclear receptor coactivator 2	6241
Renshen	MOL000908	beta-elemene	Gamma-aminobutyric-acid receptor alpha-5 subunit	523
Renshen	MOL000908	beta-elemene	Apoptosis regulator Bcl-2	273
Renshen	MOL000908	beta-elemene	Cyclin-dependent kinase inhibitor 1	h001
Renshen	MOL000908	beta-elemene	Eukaryotic translation initiation factor 6	h001
Renshen	MOL000908	beta-elemene	Retinoblastoma-associated protein	3846
Renshen	MOL000908	beta-elemene	Cellular tumor antigen p53	5788
Renshen	MOL000908	beta-elemene	Telomerase protein component 1	h001
Renshen	MOL000908	beta-elemene	Protein CBFA2T1	h001
Renshen	MOL000908	beta-elemene	Cell division control protein 2 homolog	1771
Renshen	MOL000908	beta-elemene	G2/mitotic-specific cyclin-B1	h001
Renshen	MOL000908	beta-elemene	Transforming protein RhoA	h001
Renshen	MOL005394	(Z)-2-methyl-5-[(1S,2R,4R)-2-methyl-3-methylene-2-norbornanyl]pent-2-en-1-ol	Gamma-aminobutyric-acid receptor alpha-2 subunit	423
Renshen	MOL005394	(Z)-2-methyl-5-[(1S,2R,4R)-2-methyl-3-methylene-2-norbornanyl]pent-2-en-1-ol	Gamma-aminobutyric acid receptor subunit alpha-1	872
Renshen	MOL005394	(Z)-2-methyl-5-[(1S,2R,4R)-2-methyl-3-methylene-2-norbornanyl]pent-2-en-1-ol	Cytochrome P450-cam	2298
Renshen	MOL005394	(Z)-2-methyl-5-[(1S,2R,4R)-2-methyl-3-methylene-2-norbornanyl]pent-2-en-1-ol	Prostaglandin G/H synthase 2	290
Renshen	MOL005394	(Z)-2-methyl-5-[(1S,2R,4R)-2-methyl-3-methylene-2-norbornanyl]pent-2-en-1-ol	Retinoic acid receptor RXR-alpha	459
Renshen	MOL005394	(Z)-2-methyl-5-[(1S,2R,4R)-2-methyl-3-methylene-2-norbornanyl]pent-2-en-1-ol	Nuclear receptor coactivator 2	6241
Renshen	MOL000035	beta-Selinene	Prostaglandin G/H synthase 1	20
Renshen	MOL000035	beta-Selinene	Muscarinic acetylcholine receptor M3	51
Renshen	MOL000035	beta-Selinene	Muscarinic acetylcholine receptor M1	103
Renshen	MOL000035	beta-Selinene	Prostaglandin G/H synthase 2	290
Renshen	MOL000035	beta-Selinene	Gamma-aminobutyric-acid receptor alpha-2 subunit	423
Renshen	MOL000035	beta-Selinene	Retinoic acid receptor RXR-alpha	459
Renshen	MOL000035	beta-Selinene	Sodium-dependent noradrenaline transporter	540
Renshen	MOL000035	beta-Selinene	Gamma-aminobutyric-acid receptor alpha-3 subunit	580
Renshen	MOL000035	beta-Selinene	Muscarinic acetylcholine receptor M2	617
Renshen	MOL000035	beta-Selinene	Alpha-1B adrenergic receptor	632
Renshen	MOL000035	beta-Selinene	Gamma-aminobutyric acid receptor subunit alpha-1	872
Renshen	MOL000035	beta-Selinene	Nuclear receptor coactivator 2	6241
Renshen	MOL000035	beta-Selinene	Gamma-aminobutyric-acid receptor subunit alpha-6	841
Renshen	MOL005396	cis-Widdrol alpha-epoxide	Muscarinic acetylcholine receptor M3	51
Renshen	MOL005396	cis-Widdrol alpha-epoxide	Muscarinic acetylcholine receptor M1	103
Renshen	MOL005396	cis-Widdrol alpha-epoxide	Muscarinic acetylcholine receptor M2	617
Renshen	MOL005396	cis-Widdrol alpha-epoxide	Gamma-aminobutyric acid receptor subunit alpha-1	872
Renshen	MOL005399	alexandrin_qt	Progesterone receptor	614
Renshen	MOL005402	Methyl margarate	Prostaglandin G/H synthase 1	20
Renshen	MOL005402	Methyl margarate	Nuclear receptor coactivator 2	6241
Renshen	MOL000066	alloaromadedrene	Muscarinic acetylcholine receptor M3	51
Renshen	MOL000066	alloaromadedrene	Muscarinic acetylcholine receptor M2	617
Renshen	MOL000066	alloaromadedrene	Gamma-aminobutyric acid receptor subunit alpha-1	872
Renshen	MOL000066	alloaromadedrene	Muscarinic acetylcholine receptor M1	103
Renshen	MOL000066	alloaromadedrene	Neuronal acetylcholine receptor subunit alpha-2	813
Renshen	MOL000676	DBP	Muscarinic acetylcholine receptor M3	51
Renshen	MOL000676	DBP	Muscarinic acetylcholine receptor M1	103
Renshen	MOL000676	DBP	Sodium-dependent noradrenaline transporter	540
Renshen	MOL000676	DBP	Sodium-dependent dopamine transporter	713
Renshen	MOL000676	DBP	Beta-2 adrenergic receptor	766
Renshen	MOL000676	DBP	Sodium-dependent serotonin transporter	824
Renshen	MOL000676	DBP	Prostaglandin G/H synthase 1	20
Renshen	MOL000676	DBP	Prostaglandin G/H synthase 2	290
Renshen	MOL000676	DBP	Nitric-oxide synthase, endothelial	291
Renshen	MOL000676	DBP	Retinoic acid receptor RXR-alpha	459
Renshen	MOL000676	DBP	Glycogen synthase kinase-3 beta	1721
Renshen	MOL000676	DBP	Heat shock protein HSP 90	1939
Renshen	MOL000676	DBP	Beta-lactamase	2478
Renshen	MOL000676	DBP	mRNA of PKA Catalytic Subunit C-alpha	6263
Renshen	MOL000676	DBP	CGMP-inhibited 3',5'-cyclic phosphodiesterase A	485
Renshen	MOL000676	DBP	Alpha-1A adrenergic receptor	556
Renshen	MOL000676	DBP	Muscarinic acetylcholine receptor M2	617
Renshen	MOL000676	DBP	Ig gamma-1 chain C region	4785
Renshen	MOL000676	DBP	5-hydroxytryptamine 2A receptor	502
Renshen	MOL000676	DBP	Gamma-aminobutyric acid receptor subunit alpha-1	872
Renshen	MOL000676	DBP	Neuronal acetylcholine receptor protein, alpha-7 chain	4095
Renshen	MOL000676	DBP	Gamma-aminobutyric-acid receptor subunit alpha-6	841
Renshen	MOL000069	palmitic acid	Cathepsin D	1243
Renshen	MOL000069	palmitic acid	Alcohol dehydrogenase 1B	444
Renshen	MOL000069	palmitic acid	Alcohol dehydrogenase 1C	517
Renshen	MOL000069	palmitic acid	Prostaglandin G/H synthase 1	20
Renshen	MOL000069	palmitic acid	Prostaglandin G/H synthase 2	290
Renshen	MOL000069	palmitic acid	Rhodopsin	2207
Renshen	MOL000069	palmitic acid	Ig gamma-1 chain C region	4785
Renshen	MOL000069	palmitic acid	Ferrichrome-iron receptor	2427
Renshen	MOL000069	palmitic acid	Nuclear receptor coactivator 2	6241
Renshen	MOL000069	palmitic acid	Apoptosis regulator Bcl-2	273
Renshen	MOL000069	palmitic acid	Interleukin-10	h001
Renshen	MOL000069	palmitic acid	Tumor necrosis factor	777
Renshen	MOL000069	palmitic acid	Collagen alpha-1(I) chain	28
Renshen	MOL000069	palmitic acid	Phosphatidylinositol-3,4,5-trisphosphate 3-phosphatase and dual-specificity protein phosphatase PTEN	h001
Renshen	MOL000069	palmitic acid	Putative beta-glucuronidase-like protein SMA3	h001
Renshen	MOL000069	palmitic acid	Solute carrier family 22 member 5	h001
Renshen	MOL000069	palmitic acid	Choline-phosphate cytidylyltransferase A	677
Renshen	MOL000749	Linoleic	Prostaglandin G/H synthase 1	20
Renshen	MOL000749	Linoleic	Prostaglandin G/H synthase 2	290
Renshen	MOL000749	Linoleic	Retinoic acid receptor RXR-alpha	459
Renshen	MOL000749	Linoleic	Sodium-dependent noradrenaline transporter	540
Renshen	MOL000749	Linoleic	Nuclear receptor coactivator 2	6241
Renshen	MOL000749	Linoleic	Muscarinic acetylcholine receptor M1	103
Renshen	MOL000749	Linoleic	Beta-1 adrenergic receptor	193
Renshen	MOL000749	Linoleic	Alpha-2A adrenergic receptor	318
Renshen	MOL000749	Linoleic	Muscarinic acetylcholine receptor M2	617
Renshen	MOL000749	Linoleic	Alpha-2B adrenergic receptor	629
Renshen	MOL000749	Linoleic	Sodium-dependent dopamine transporter	713
Renshen	MOL000749	Linoleic	Beta-2 adrenergic receptor	766
Renshen	MOL000749	Linoleic	Sodium-dependent serotonin transporter	824
Renshen	MOL000749	Linoleic	Amine oxidase [flavin-containing] B	3939
Renshen	MOL000787	Fumarine	Prostaglandin G/H synthase 1	20
Renshen	MOL000787	Fumarine	Muscarinic acetylcholine receptor M3	51
Renshen	MOL000787	Fumarine	Potassium voltage-gated channel subfamily H member 2	101
Renshen	MOL000787	Fumarine	Muscarinic acetylcholine receptor M1	103
Renshen	MOL000787	Fumarine	Sodium channel protein type 5 subunit alpha	220
Renshen	MOL000787	Fumarine	Coagulation factor Xa	239
Renshen	MOL000787	Fumarine	Muscarinic acetylcholine receptor M5	274
Renshen	MOL000787	Fumarine	Prostaglandin G/H synthase 2	290
Renshen	MOL000787	Fumarine	5-hydroxytryptamine receptor 3A	341
Renshen	MOL000787	Fumarine	Coagulation factor VII	369
Renshen	MOL000787	Fumarine	Muscarinic acetylcholine receptor M4	450
Renshen	MOL000787	Fumarine	Delta-type opioid receptor	467
Renshen	MOL000787	Fumarine	5-hydroxytryptamine 2A receptor	502
Renshen	MOL000787	Fumarine	Alpha-1B adrenergic receptor	632
Renshen	MOL000787	Fumarine	Beta-2 adrenergic receptor	766
Renshen	MOL000787	Fumarine	Alpha-1D adrenergic receptor	789
Renshen	MOL000787	Fumarine	Mu-type opioid receptor	847
Renshen	MOL000787	Fumarine	Heat shock protein HSP 90	1939
Renshen	MOL000787	Fumarine	mRNA of PKA Catalytic Subunit C-alpha	6263
Renshen	MOL000787	Fumarine	Calmodulin	465
Renshen	MOL000787	Fumarine	Sodium-dependent serotonin transporter	824
Renshen	MOL000787	Fumarine	Voltage-dependent L-type calcium channel subunit alpha-1S	4111
Renshen	MOL000787	Fumarine	CGMP-inhibited 3',5'-cyclic phosphodiesterase A	485
Renshen	MOL000787	Fumarine	Sodium-dependent dopamine transporter	713
Renshen	MOL000787	Fumarine	Type IV phosphodiesterase	2358
Renshen	MOL000787	Fumarine	DNA topoisomerase II	817
Renshen	MOL000787	Fumarine	Dopamine D1 receptor	23
Renshen	MOL000787	Fumarine	Vascular endothelial growth factor receptor 2	407
Renshen	MOL000874	paeonol	Prostaglandin G/H synthase 1	20
Renshen	MOL000874	paeonol	Beta-1 adrenergic receptor	193
Renshen	MOL000874	paeonol	Prostaglandin G/H synthase 2	290
Renshen	MOL000874	paeonol	Alpha-2A adrenergic receptor	318
Renshen	MOL000874	paeonol	Alpha-2C adrenergic receptor	378
Renshen	MOL000874	paeonol	Sodium-dependent noradrenaline transporter	540
Renshen	MOL000874	paeonol	Alpha-2B adrenergic receptor	629
Renshen	MOL000874	paeonol	Alpha-1B adrenergic receptor	632
Renshen	MOL000874	paeonol	Sodium-dependent dopamine transporter	713
Renshen	MOL000874	paeonol	Beta-2 adrenergic receptor	766
Renshen	MOL000874	paeonol	Alpha-1D adrenergic receptor	789
Renshen	MOL000874	paeonol	Beta-lactamase	2478
Renshen	MOL000874	paeonol	Amine oxidase [flavin-containing] B	3939
Renshen	MOL000874	paeonol	Amine oxidase [flavin-containing] A	3941
Renshen	MOL000874	paeonol	Chymotrypsinogen B	6011
Renshen	MOL000874	paeonol	Alpha-1A adrenergic receptor	556
Renshen	MOL000874	paeonol	Muscarinic acetylcholine receptor M1	103
Renshen	MOL000874	paeonol	Muscarinic acetylcholine receptor M2	617
Renshen	MOL000874	paeonol	Transcription factor p65	h001
Renshen	MOL000874	paeonol	RAC-alpha serine/threonine-protein kinase	h001
Renshen	MOL000874	paeonol	Apoptosis regulator Bcl-2	273
Renshen	MOL000874	paeonol	Apoptosis regulator BAX	h001
Renshen	MOL000874	paeonol	Mitogen-activated protein kinase 1	1176
Renshen	MOL000874	paeonol	Tumor necrosis factor	777
Renshen	MOL000874	paeonol	Activator of 90 kDa heat shock protein ATPase homolog 1	h001
Renshen	MOL000874	paeonol	NF-kappa-B inhibitor alpha	h001
Renshen	MOL000874	paeonol	Intercellular adhesion molecule 1	h001
Renshen	MOL000874	paeonol	Interleukin-2	1575
Renshen	MOL000874	paeonol	Tyrosinase	h001
Renshen	MOL000874	paeonol	Phosphatidylinositol-3,4,5-trisphosphate 3-phosphatase and dual-specificity protein phosphatase PTEN	h001
Renshen	MOL000879	methyl palmitate	Prostaglandin G/H synthase 1	20
Renshen	MOL000879	methyl palmitate	Nuclear receptor coactivator 2	6241
Renshen	MOL000879	methyl palmitate	Ig gamma-1 chain C region	4785
Renshen	MOL000879	methyl palmitate	Transcription factor p65	h001
Renshen	MOL000879	methyl palmitate	Interleukin-10	h001
Renshen	MOL000879	methyl palmitate	Tumor necrosis factor	777
Renshen	MOL000879	methyl palmitate	Interleukin-6	1159
Renshen	MOL000879	methyl palmitate	Prostaglandin G/H synthase 2	290
Renshen	MOL000879	methyl palmitate	Prostaglandin E2 receptor EP3 subtype	4131
Renshen	MOL000886	tetradecane	Tumor necrosis factor	777
Renshen	MOL000935	Hepanal	Muscarinic acetylcholine receptor M3	51
Renshen	MOL000935	Hepanal	Muscarinic acetylcholine receptor M2	617
Renshen	MOL000935	Hepanal	Alcohol dehydrogenase 1C	517
Renshen	MOL000935	Hepanal	Ig gamma-1 chain C region	4785
Renshen	MOL000942	(1R,4S,4aR,8aR)-4-isopropyl-1,6-dimethyl-3,4,4a,7,8,8a-hexahydro-2H-naphthalen-1-ol	Muscarinic acetylcholine receptor M3	51
Renshen	MOL000942	(1R,4S,4aR,8aR)-4-isopropyl-1,6-dimethyl-3,4,4a,7,8,8a-hexahydro-2H-naphthalen-1-ol	Muscarinic acetylcholine receptor M1	103
Renshen	MOL000942	(1R,4S,4aR,8aR)-4-isopropyl-1,6-dimethyl-3,4,4a,7,8,8a-hexahydro-2H-naphthalen-1-ol	Alpha-1B adrenergic receptor	632
Renshen	MOL000942	(1R,4S,4aR,8aR)-4-isopropyl-1,6-dimethyl-3,4,4a,7,8,8a-hexahydro-2H-naphthalen-1-ol	Gamma-aminobutyric acid receptor subunit alpha-1	872
Renshen	MOL000942	(1R,4S,4aR,8aR)-4-isopropyl-1,6-dimethyl-3,4,4a,7,8,8a-hexahydro-2H-naphthalen-1-ol	Gamma-aminobutyric-acid receptor subunit alpha-6	841
Renshen	MOL000942	(1R,4S,4aR,8aR)-4-isopropyl-1,6-dimethyl-3,4,4a,7,8,8a-hexahydro-2H-naphthalen-1-ol	Sodium-dependent noradrenaline transporter	540
Renshen	MOL000942	(1R,4S,4aR,8aR)-4-isopropyl-1,6-dimethyl-3,4,4a,7,8,8a-hexahydro-2H-naphthalen-1-ol	Prostaglandin G/H synthase 2	290
Renshen	MOL000942	(1R,4S,4aR,8aR)-4-isopropyl-1,6-dimethyl-3,4,4a,7,8,8a-hexahydro-2H-naphthalen-1-ol	Gamma-aminobutyric-acid receptor alpha-2 subunit	423
Renshen	MOL000942	(1R,4S,4aR,8aR)-4-isopropyl-1,6-dimethyl-3,4,4a,7,8,8a-hexahydro-2H-naphthalen-1-ol	Gamma-aminobutyric-acid receptor alpha-5 subunit	523
Renshen	MOL000942	(1R,4S,4aR,8aR)-4-isopropyl-1,6-dimethyl-3,4,4a,7,8,8a-hexahydro-2H-naphthalen-1-ol	Neuronal acetylcholine receptor subunit alpha-2	813
Renshen	MOL000942	(1R,4S,4aR,8aR)-4-isopropyl-1,6-dimethyl-3,4,4a,7,8,8a-hexahydro-2H-naphthalen-1-ol	Cytochrome P450-cam	2298
Renshen	MOL000968	beta-Bisabolene	Prostaglandin G/H synthase 2	290
Renshen	MOL000968	beta-Bisabolene	Gamma-aminobutyric acid receptor subunit alpha-1	872
Renshen	MOL000968	beta-Bisabolene	Alcohol dehydrogenase 1B	444
Renshen	MOL000968	beta-Bisabolene	Alcohol dehydrogenase 1C	517
Renshen	MOL000968	beta-Bisabolene	Cytochrome P450-cam	2298
Renshen	MOL000968	beta-Bisabolene	Sodium-dependent noradrenaline transporter	540
Renshen	MOL000968	beta-Bisabolene	Amine oxidase [flavin-containing] B	3939
Renshen	MOL000968	beta-Bisabolene	Nuclear receptor coactivator 2	6241
Shaoyao	MOL001246	(1R)-()-Nopinone	Gamma-aminobutyric-acid receptor alpha-2 subunit	423
Shaoyao	MOL001246	(1R)-()-Nopinone	Cytochrome P450-cam	2298
Shaoyao	MOL001246	(1R)-()-Nopinone	Lysozyme	2300
Shaoyao	MOL001246	(1R)-()-Nopinone	Alcohol dehydrogenase 1C	517
Shaoyao	MOL001246	(1R)-()-Nopinone	Nicotinate-nucleotide--dimethylbenzimidazole phosphoribosyltransferase	2264
Shaoyao	MOL001393	myristic acid	Prostaglandin G/H synthase 1	20
Shaoyao	MOL001393	myristic acid	Prostaglandin G/H synthase 2	290
Shaoyao	MOL001393	myristic acid	Cholinesterase	3923
Shaoyao	MOL001393	myristic acid	Phospholipase A2	6500
Shaoyao	MOL001393	myristic acid	Rhinovirus coat protein	6521
Shaoyao	MOL001393	myristic acid	Ig gamma-1 chain C region	4785
Shaoyao	MOL001393	myristic acid	Ferrichrome-iron receptor	2427
Shaoyao	MOL001393	myristic acid	3-oxoacyl-[acyl-carrier-protein] synthase 1	889
Shaoyao	MOL001393	myristic acid	Nuclear receptor coactivator 2	6241
Shaoyao	MOL001393	myristic acid	Nuclear receptor coactivator 1	6228
Shaoyao	MOL001393	myristic acid	Phosphatidylcholine-sterol acyltransferase	h001
Shaoyao	MOL001396	PENTADECYLIC ACID	Prostaglandin G/H synthase 1	20
Shaoyao	MOL001396	PENTADECYLIC ACID	Rhodopsin	2207
Shaoyao	MOL001396	PENTADECYLIC ACID	Ig gamma-1 chain C region	4785
Shaoyao	MOL001396	PENTADECYLIC ACID	Ferrichrome-iron receptor	2427
Shaoyao	MOL001396	PENTADECYLIC ACID	Nuclear receptor coactivator 2	6241
Shaoyao	MOL001396	PENTADECYLIC ACID	Prostaglandin G/H synthase 2	290
Shaoyao	MOL001402	Octacosane	Prostaglandin G/H synthase 2	290
Shaoyao	MOL001801	salicylic acid	Prostaglandin G/H synthase 1	20
Shaoyao	MOL001801	salicylic acid	Prostaglandin G/H synthase 2	290
Shaoyao	MOL001801	salicylic acid	Amine oxidase [flavin-containing] B	3939
Shaoyao	MOL001801	salicylic acid	Alcohol dehydrogenase 1B	444
Shaoyao	MOL001801	salicylic acid	Alcohol dehydrogenase 1C	517
Shaoyao	MOL001801	salicylic acid	Lysozyme	2300
Shaoyao	MOL001801	salicylic acid	Nicotinate-nucleotide--dimethylbenzimidazole phosphoribosyltransferase	2264
Shaoyao	MOL001801	salicylic acid	Trypsin-3	2886
Shaoyao	MOL001801	salicylic acid	Arachidonate 5-lipoxygenase	275
Shaoyao	MOL001801	salicylic acid	Alcohol dehydrogenase 1A	251
Shaoyao	MOL001801	salicylic acid	Chymotrypsinogen B	6011
Shaoyao	MOL001801	salicylic acid	Transcription factor p65	h001
Shaoyao	MOL001801	salicylic acid	Fatty acid synthase	1295
Shaoyao	MOL001801	salicylic acid	Superoxide dismutase [Cu-Zn]	4152
Shaoyao	MOL001801	salicylic acid	Catalase	2230
Shaoyao	MOL001801	salicylic acid	Endothelin-1	h001
Shaoyao	MOL001801	salicylic acid	Interleukin-4	h001
Shaoyao	MOL001801	salicylic acid	Neutrophil cytosol factor 1	h001
Shaoyao	MOL001801	salicylic acid	Glutathione S-transferase P	904
Shaoyao	MOL001801	salicylic acid	Serum paraoxonase/arylesterase 1	1198
Shaoyao	MOL001801	salicylic acid	Pyruvate kinase isozymes R/L	52
Shaoyao	MOL001801	salicylic acid	Apolipoprotein A-I	h001
Shaoyao	MOL001801	salicylic acid	Plasminogen	234
Shaoyao	MOL001801	salicylic acid	Nuclear factor NF-kappa-B p105 subunit	1787
Shaoyao	MOL001801	salicylic acid	Interferon beta	1184
Shaoyao	MOL001801	salicylic acid	Ferritin, mitochondrial	h001
Shaoyao	MOL001801	salicylic acid	6-phosphofructokinase, muscle type	h001
Shaoyao	MOL001801	salicylic acid	Aldo-keto reductase family 1 member C1	139
Shaoyao	MOL001801	salicylic acid	Thyroid peroxidase	563
Shaoyao	MOL001801	salicylic acid	Beta-glucuronidase	1354
Shaoyao	MOL001801	salicylic acid	Hairy/enhancer-of-split related with YRPW motif protein 1	h001
Shaoyao	MOL001801	salicylic acid	Prolow-density lipoprotein receptor-related protein 1	h001
Shaoyao	MOL001801	salicylic acid	Prostacyclin synthase	130
Shaoyao	MOL001801	salicylic acid	Tyrosine aminotransferase	5493
Shaoyao	MOL001801	salicylic acid	Golgi-associated plant pathogenesis-related protein 1	5369
Shaoyao	MOL001801	salicylic acid	Membrane primary amine oxidase	h001
Shaoyao	MOL001801	salicylic acid	Telomeric repeat-binding factor 1	h001
Shaoyao	MOL001889	Methyl linolelaidate	Nuclear receptor coactivator 2	6241
Shaoyao	MOL001889	Methyl linolelaidate	Prostaglandin G/H synthase 1	20
Shaoyao	MOL001889	Methyl linolelaidate	Prostaglandin G/H synthase 2	290
Shaoyao	MOL001889	Methyl linolelaidate	Retinoic acid receptor RXR-alpha	459
Shaoyao	MOL001891	9-methylenefluorene	Prostaglandin G/H synthase 1	20
Shaoyao	MOL001891	9-methylenefluorene	Thrombin	54
Shaoyao	MOL001891	9-methylenefluorene	Estrogen receptor	136
Shaoyao	MOL001891	9-methylenefluorene	Prostaglandin G/H synthase 2	290
Shaoyao	MOL001891	9-methylenefluorene	Nitric-oxide synthase, endothelial	291
Shaoyao	MOL001891	9-methylenefluorene	Carbonic anhydrase II	357
Shaoyao	MOL001891	9-methylenefluorene	Amine oxidase [flavin-containing] B	3939
Shaoyao	MOL001891	9-methylenefluorene	Trypsin-1	3176
Shaoyao	MOL001891	9-methylenefluorene	Nuclear receptor coactivator 2	6241
Shaoyao	MOL001893	BU3	Prostaglandin G/H synthase 1	20
Shaoyao	MOL001893	BU3	Nitric-oxide synthase, brain	76
Shaoyao	MOL001893	BU3	4-aminobutyrate aminotransferase, mitochondrial	280
Shaoyao	MOL001893	BU3	Prostaglandin G/H synthase 2	290
Shaoyao	MOL001893	BU3	Glycine receptor alpha-1 chain	482
Shaoyao	MOL001893	BU3	Aldose reductase	822
Shaoyao	MOL001893	BU3	Gamma-aminobutyric acid receptor subunit alpha-1	872
Shaoyao	MOL001893	BU3	Proto-oncogene tyrosine-protein kinase SRC	933
Shaoyao	MOL001893	BU3	Cathepsin D	1243
Shaoyao	MOL001893	BU3	Neutrophil collagenase	2154
Shaoyao	MOL001893	BU3	Macrophage metalloelastase	2203
Shaoyao	MOL001893	BU3	M-phase inducer phosphatase 2	3105
Shaoyao	MOL001893	BU3	Cholinesterase	3923
Shaoyao	MOL001893	BU3	Elastase 1	6260
Shaoyao	MOL001893	BU3	Alcohol dehydrogenase 1B	444
Shaoyao	MOL001893	BU3	Alcohol dehydrogenase 1C	517
Shaoyao	MOL001893	BU3	Alcohol dehydrogenase 1A	251
Shaoyao	MOL001893	BU3	Cytochrome P450-cam	2298
Shaoyao	MOL001893	BU3	Aspartate aminotransferase	2249
Shaoyao	MOL001893	BU3	Lysozyme	2300
Shaoyao	MOL001893	BU3	Subtilisin BPN'	2517
Shaoyao	MOL001893	BU3	Ferrichrome-iron receptor	2427
Shaoyao	MOL001893	BU3	Histidinol dehydrogenase	3191
Shaoyao	MOL001893	BU3	Formate acetyltransferase 1	3178
Shaoyao	MOL001893	BU3	Adenylosuccinate synthetase	2632
Shaoyao	MOL001893	BU3	Beta-lactamase SHV-2 precursor	3701
Shaoyao	MOL001893	BU3	Beta-lactamase SHV-1 precursor	3687
Shaoyao	MOL001893	BU3	Beta-lactamase SHV-1	6691
Shaoyao	MOL001893	BU3	Alanine racemase	2453
Shaoyao	MOL001893	BU3	Gag-Pol polyprotein	2237
Shaoyao	MOL001893	BU3	D-alanyl-D-alanine carboxypeptidase	2461
Shaoyao	MOL001893	BU3	Endoglucanase G	2802
Shaoyao	MOL001893	BU3	Monomeric sarcosine oxidase	2380
Shaoyao	MOL001893	BU3	Bacillolysin	2457
Shaoyao	MOL001893	BU3	Haloalkane dehalogenase	2281
Shaoyao	MOL001893	BU3	2-hydroxy-6-oxo-7-methylocta-2,4-dienoate hydrolase	4674
Shaoyao	MOL001893	BU3	1-aminocyclopropane-1-carboxylate deaminase	2518
Shaoyao	MOL001893	BU3	Clavaminate synthase 1	2400
Shaoyao	MOL001893	BU3	Nicotinate-nucleotide--dimethylbenzimidazole phosphoribosyltransferase	2264
Shaoyao	MOL001893	BU3	Phosphotriesterase	5742
Shaoyao	MOL001893	BU3	Coagulation factor XIII A chain	6
Shaoyao	MOL001893	BU3	Alanine aminotransferase 1	735
Shaoyao	MOL001893	BU3	Glycine N-methyltransferase	411
Shaoyao	MOL001893	BU3	Choline dehydrogenase, mitochondrial	700
Shaoyao	MOL001893	BU3	Group IIE secretory phospholipase A2	6270
Shaoyao	MOL001893	BU3	Glycine amidinotransferase, mitochondrial	383
Shaoyao	MOL001893	BU3	ADP-ribosylation factor 1	6316
Shaoyao	MOL001893	BU3	Triosephosphate isomerase	6346
Shaoyao	MOL001893	BU3	NAD-dependent malic enzyme, mitochondrial	166
Shaoyao	MOL001893	BU3	Trypsin-3	2886
Shaoyao	MOL001893	BU3	Glutamate [NMDA] receptor subunit epsilon 1	837
Shaoyao	MOL001893	BU3	Lactotransferrin	1439
Shaoyao	MOL001893	BU3	UDP-glucose 4-epimerase	2762
Shaoyao	MOL001893	BU3	Leukotriene A-4 hydrolase	3060
Shaoyao	MOL001893	BU3	Xanthine dehydrogenase/oxidase	3947
Shaoyao	MOL001893	BU3	mRNA of PKA Catalytic Subunit C-alpha	6263
Shaoyao	MOL001893	BU3	Phosphonoacetaldehyde hydrolase	5363
Shaoyao	MOL001893	BU3	Subtilisin Carlsberg	2548
Shaoyao	MOL001893	BU3	Sensor protein fixL	2915
Shaoyao	MOL001893	BU3	Biphenyl-2,3-diol 1,2-dioxygenase	2392
Shaoyao	MOL001893	BU3	Gamma-aminobutyraldehyde dehydrogenase	2881
Shaoyao	MOL001893	BU3	Glucose--fructose oxidoreductase	2826
Shaoyao	MOL001893	BU3	Pyruvate kinase isozymes M1/M2	98
Shaoyao	MOL001893	BU3	Alanine--glyoxylate aminotransferase 2, mitochondrial	114
Shaoyao	MOL001893	BU3	Gephyrin	4532
Shaoyao	MOL001893	BU3	Cysteine desulfurase, mitochondrial	169
Shaoyao	MOL001895	Dibutylphenol	Muscarinic acetylcholine receptor M3	51
Shaoyao	MOL001895	Dibutylphenol	Muscarinic acetylcholine receptor M1	103
Shaoyao	MOL001895	Dibutylphenol	Beta-1 adrenergic receptor	193
Shaoyao	MOL001895	Dibutylphenol	Sodium channel protein type 5 subunit alpha	220
Shaoyao	MOL001895	Dibutylphenol	Sodium-dependent noradrenaline transporter	540
Shaoyao	MOL001895	Dibutylphenol	Alpha-1B adrenergic receptor	632
Shaoyao	MOL001895	Dibutylphenol	Sodium-dependent dopamine transporter	713
Shaoyao	MOL001895	Dibutylphenol	Beta-2 adrenergic receptor	766
Shaoyao	MOL001895	Dibutylphenol	Neuronal acetylcholine receptor subunit alpha-2	813
Shaoyao	MOL001895	Dibutylphenol	Sodium-dependent serotonin transporter	824
Shaoyao	MOL001896	bicyclo[3.1.1]hept-2-ene-2-methanol, 6,6-dimethyl-	Cytochrome P450-cam	2298
Shaoyao	MOL001899	ZINC02169908	Prostaglandin G/H synthase 2	290
Shaoyao	MOL001904	2 - methyl - 3 - (2 - propenyl) - phenol	Prostaglandin G/H synthase 1	20
Shaoyao	MOL001904	2 - methyl - 3 - (2 - propenyl) - phenol	Muscarinic acetylcholine receptor M3	51
Shaoyao	MOL001904	2 - methyl - 3 - (2 - propenyl) - phenol	Muscarinic acetylcholine receptor M1	103
Shaoyao	MOL001904	2 - methyl - 3 - (2 - propenyl) - phenol	Beta-1 adrenergic receptor	193
Shaoyao	MOL001904	2 - methyl - 3 - (2 - propenyl) - phenol	Prostaglandin G/H synthase 2	290
Shaoyao	MOL001904	2 - methyl - 3 - (2 - propenyl) - phenol	Alpha-2C adrenergic receptor	378
Shaoyao	MOL001904	2 - methyl - 3 - (2 - propenyl) - phenol	Sodium-dependent noradrenaline transporter	540
Shaoyao	MOL001904	2 - methyl - 3 - (2 - propenyl) - phenol	Alpha-1A adrenergic receptor	556
Shaoyao	MOL001904	2 - methyl - 3 - (2 - propenyl) - phenol	Muscarinic acetylcholine receptor M2	617
Shaoyao	MOL001904	2 - methyl - 3 - (2 - propenyl) - phenol	Alpha-1B adrenergic receptor	632
Shaoyao	MOL001904	2 - methyl - 3 - (2 - propenyl) - phenol	Sodium-dependent dopamine transporter	713
Shaoyao	MOL001904	2 - methyl - 3 - (2 - propenyl) - phenol	Beta-2 adrenergic receptor	766
Shaoyao	MOL001904	2 - methyl - 3 - (2 - propenyl) - phenol	Alpha-1D adrenergic receptor	789
Shaoyao	MOL001904	2 - methyl - 3 - (2 - propenyl) - phenol	Beta-lactamase	2478
Shaoyao	MOL001904	2 - methyl - 3 - (2 - propenyl) - phenol	Amine oxidase [flavin-containing] B	3939
Shaoyao	MOL001904	2 - methyl - 3 - (2 - propenyl) - phenol	Amine oxidase [flavin-containing] A	3941
Shaoyao	MOL001904	2 - methyl - 3 - (2 - propenyl) - phenol	Lysozyme	2300
Shaoyao	MOL001904	2 - methyl - 3 - (2 - propenyl) - phenol	Chymotrypsinogen B	6011
Shaoyao	MOL001906	Methylgallate	Prostaglandin G/H synthase 1	20
Shaoyao	MOL001906	Methylgallate	Prostaglandin G/H synthase 2	290
Shaoyao	MOL001906	Methylgallate	Alpha-2A adrenergic receptor	318
Shaoyao	MOL001906	Methylgallate	Amine oxidase [flavin-containing] B	3939
Shaoyao	MOL001906	Methylgallate	Glutamate receptor 2	921
Shaoyao	MOL001907	Progallin A	Prostaglandin G/H synthase 1	20
Shaoyao	MOL001907	Progallin A	Prostaglandin G/H synthase 2	290
Shaoyao	MOL001907	Progallin A	Beta-2 adrenergic receptor	766
Shaoyao	MOL001907	Progallin A	Amine oxidase [flavin-containing] B	3939
Shaoyao	MOL001907	Progallin A	Amine oxidase [flavin-containing] A	3941
Shaoyao	MOL001909	(Z)-(1S,5R)-beta-pinen-10-yl-beta-vicianoside_qt	Cytochrome P450-cam	2298
Shaoyao	MOL001915	paeonoside	DNA topoisomerase II	817
Shaoyao	MOL000561	Astragalin	Coagulation factor Xa	239
Shaoyao	MOL000561	Astragalin	Prostaglandin G/H synthase 2	290
Shaoyao	MOL000561	Astragalin	DNA topoisomerase II	817
Shaoyao	MOL000561	Astragalin	Trypsin-1	3176
Shaoyao	MOL000561	Astragalin	Nitric oxide synthase, inducible	7
Shaoyao	MOL000561	Astragalin	Prostaglandin G/H synthase 1	20
Shaoyao	MOL000561	Astragalin	Heat shock protein HSP 90	1939
Shaoyao	MOL000561	Astragalin	Phosphatidylinositol-4,5-bisphosphate 3-kinase catalytic subunit, gamma isoform	2404
Shaoyao	MOL000561	Astragalin	mRNA of PKA Catalytic Subunit C-alpha	6263
Shaoyao	MOL000561	Astragalin	Nuclear receptor coactivator 2	6241
Shaoyao	MOL000561	Astragalin	Thrombin	54
Shaoyao	MOL000561	Astragalin	Potassium voltage-gated channel subfamily H member 2	101
Shaoyao	MOL000561	Astragalin	Coagulation factor VII	369
Shaoyao	MOL000561	Astragalin	Vascular endothelial growth factor receptor 2	407
Shaoyao	MOL000561	Astragalin	Dipeptidyl peptidase IV	952
Shaoyao	MOL000561	Astragalin	Calmodulin	465
Shaoyao	MOL001918	paeoniflorgenone	Gamma-aminobutyric acid receptor subunit alpha-1	872
Shaoyao	MOL001919	(3S,5R,8R,9R,10S,14S)-3,17-dihydroxy-4,4,8,10,14-pentamethyl-2,3,5,6,7,9-hexahydro-1H-cyclopenta[a]phenanthrene-15,16-dione	Progesterone receptor	614
Shaoyao	MOL001919	(3S,5R,8R,9R,10S,14S)-3,17-dihydroxy-4,4,8,10,14-pentamethyl-2,3,5,6,7,9-hexahydro-1H-cyclopenta[a]phenanthrene-15,16-dione	Mineralocorticoid receptor	737
Shaoyao	MOL001923	[(3S,3aR,6S,7aR)-6-hydroxy-6-methyl-2,5-dioxo-3a,4,7,7a-tetrahydro-3H-benzofuran-3-yl]methyl benzoate	Prostaglandin G/H synthase 2	290
Shaoyao	MOL001924	paeoniflorin	Tumor necrosis factor	777
Shaoyao	MOL001924	paeoniflorin	Interleukin-6	1159
Shaoyao	MOL001924	paeoniflorin	Monocyte differentiation antigen CD14	h001
Shaoyao	MOL001924	paeoniflorin	Lipopolysaccharide-binding protein	h001
Shaoyao	MOL000211	Mairin	Progesterone receptor	614
Shaoyao	MOL000219	BOX	Amine oxidase [flavin-containing] B	3939
Shaoyao	MOL000219	BOX	Alcohol dehydrogenase 1B	444
Shaoyao	MOL000219	BOX	Alcohol dehydrogenase 1C	517
Shaoyao	MOL000219	BOX	Alcohol dehydrogenase 1A	251
Shaoyao	MOL000219	BOX	Lysozyme	2300
Shaoyao	MOL000219	BOX	Bacillolysin	2457
Shaoyao	MOL000219	BOX	Nicotinate-nucleotide--dimethylbenzimidazole phosphoribosyltransferase	2264
Shaoyao	MOL000219	BOX	Group IIE secretory phospholipase A2	6270
Shaoyao	MOL000219	BOX	Trypsin-3	2886
Shaoyao	MOL000219	BOX	D-amino-acid oxidase	6645
Shaoyao	MOL000219	BOX	2-hydroxy-6-oxo-7-methylocta-2,4-dienoate hydrolase	4674
[truncated: 773 more rows]
