# Supplementary material for: Exploring the role and mechanism of Fuzi decoction in the treatment of osteoporosis by integrating network pharmacology and experimental verification
Source: J Orthop Surg Res. 2023 Jul 18;18:508. doi: 10.1186/s13018-023-03842-1 (PMC10354906; doi:10.1186/s13018-023-03842-1)
Supplement: Supplementary file 3 — Additional file 3. The gene targets of osteoporosis. [file 13018_2023_3842_MOESM3_ESM.xls]

## Sheet: Sheet1
DrugBank	TTD	GeneCards database	OMIM database	PharmGkb database
UGT2B7	CASR	LRP5	COPB2	ATP6V0A2
DRD1	CNR1	COL1A1	MCPH19	OSTM1
DRD5	CALCR	WNT1	OPDD	SUCO
DRD2	VDR	SLC34A1	UGT2B17
DRD3	STS	COL1A2	BMND12
DRD4	CNR2	PLS3	RIL
IGF1R	AR	CALCR	SLC34A1
HTR1B	SRC	DKK1	SLC17A2
HTR2A	ESR1	SLC9A3R1	NPT2
HTR2B	CA2	CALCA	NPHLOP1
HTR2C	RSV F	WNT3A	FRTS2
FOS	PTH	PDLIM4	HCINF2
MAOA	GLP2R	ESR1	CALCR
MAOB	PTGER2	IFITM5	CRT
CYP19A1	PTH1R	RUNX2	COL1A2
AR	IL3RA	BMND2	EDSCV
SHBG	FDPS	TNFRSF11B	EDSARTH2
UGT1A10	PGR	BMND8	BMND8
UGT1A1	TNFSF11	BGLAP	LRP5
UGT1A3	IGFBP1	BMND3	BMND1
UGT2B4	IGFBP2	BMND4	LRP7
UGT1A4	IGFBP3	BMND5	LR3
	ITGAV-ITGB5	BMND10	OPPG
	SOST	BMND11	VBCH2
	PTH2R	BMND13	OPTA1
	ITGAV-ITGB3	BMND14	EVR4
	LTB4R	BMND6	PCLD4
	DKK1	BMND7	WNT1
	CTSK	BMND9	INT1
		VDR	OI15
		TNFSF11	BMND16
		IGF1	COL1A1
		CYP19A1	OI1
		NOTCH2	OI2
		SP7	OI3
		ESR2	OI4
		CD36	EDSARTH1
		IL6	CAFYD
		TERT	SLC9A3R1
		LMNA	EBP50
		TNFRSF11A	NHERF1
		COPB2	NPHLOP2
		SOST	BMND7
		SMS	PLS3
		MMP14	BMND18
		PTH
		WRN
		PRKACA
		TGFB1
		ALB
		GNAS
		BMP2
		PRKAR1A
		BMP1
		EIF2AK3
		MIR2861
		SRC
		AR
		GORAB
		PLOD1
		LRP6
		STAT1
		CTSK
		TNF
		SGMS2
		SLC7A7
		FSHR
		SPARC
		XYLT2
		COL2A1
		SOX9
		ANTXR2
		UGT2B17
		CRTAP
		GNRH1
		IL1B
		P3H1
		SHBG
		APOE
		IGFBP3
		MMP2
		CYP17A1
		SMAD3
		GC
		SLPI
		SATB2
		PTH1R
		MTHFR
		SPP1
		ACP5
		KL
		TGFBR1
		IL1A
		ALPP
		CYP27B1
		HAMP
		CTNNB1
		WNT16
		MMP1
		LEP
		PAX5
		NR3C1
		MEN1
		NHP2
		ALPL
		CYP24A1
		FKBP10
		CASR
		SOX6
		CDC73
		CYP3A4
		IFNG
		INS
		TCIRG1
		IL1RN
		IL10
		ARHGEF3
		CDX2
		FGF23
		FOS
		BMP6
		CA2
		SP1
		NOS3
		NOP10
		CSF1
		TINF2
		IGF1R
		IGF2
		PDE11A
		FZD4
		TYROBP
		CCDC170
		HMGCR
		AXIN1
		VEGFA
		ADIPOQ
		HLA-DQA1
		GH1
		BRCA1
		CBS
		MEPE
		LEPQTL1
		FDPS
		HLA-DQB1
		PTHLH
		CNR2
		PMM2
		CA8
		PPARG
		NPPB
		LCT
		TERC
		WLS
		FTCDNL1
		THSD7A
		PRL
		LEPR
		LPCAT2
		SFRP1
		CRP
		P2RX7
		F12
		TP53
		BANF1
		ZBTB40
		NR5A1
		IBSP
		IL2
		PGR
		IFIH1
		AHSG
		PTK2B
		RECQL4
		IGFBP1
		GALT
		AEBP1
		INSL3
		AIP
		PYCR1
		USP8
		ARMC5
		IGFBP4
		TNFRSF1B
		UBXN11
		VKORC1
		FGFR1
		MIR21
		MIR214
		CXCL8
		PTEN
		IL11
		RAP1A
		TLR4
		NOG
		LOX
		MARK3
		FGF2
		MIR140
		SLC26A2
		ENPP1
		COMT
		ACE
		CDH23
		IL4
		TSC22D3
		CD40LG
		NR0B1
		JUN
		IL17A
		GHRL
		HSD11B1
		CST3
		CNR1
		OXT
		SPTBN1
		NOTCH1
		POSTN
		IGFBP5
		BMP4
		TGFB2
		MMP9
		CALB1
		SIRT1
		MAPK3
		DANCR
		AXIN2
		GHR
		RTEL1
		CD40
		RXRA
		CFTR
		PDE8B
		MMP3
		IGFBP2
		CLCN7
		STAT3
		MEF2C
		MIR133A1
		PTGER4
		SERPINE1
		EDN1
		AKT1
		FOXO1
		IAPP
		MGP
		SRY
		SMAD2
		ICAM1
		B3GAT3
		GCM2
		EGF
		CYP1A1
		LGR4
		FASLG
		IRS1
		CCL2
		SMAD7
		FOSL1
		ERCC1
		IL7
		RETN
		APOB
		SOD2
		BDNF
		CSK
		FRZB
		HDAC4
		IL18
		NELL1
		LIF
		F3
		MIR532
		TRAF6
		ATP6V0A2
		EPO
		DPP4
		FNDC5
		MIR27A
		BGN
		ZDHHC13
		SIRT6
		IL1RAPL2
		SERPINF1
		CYP27A1
		FOXO3
		HSD11B2
		B2M
		WNT5A
		PTGS2
		GGCX
		RHOA
		DMP1
		MIR93
		TGM2
		SLC12A3
		DKC1
		LOC101928371
		MIR4713HG
		PIRC66
		MMP8
		CEBPA
		PPARGC1A
		NFE2L2
		WNT3
		OGN
		MIR10A
		MIR196A1
		CD44
		SIRT3
		TRPV1
		PARN
		WRAP53
		TOM1
		ATP7A
		DUSP6
		SEMA4D
		GPR35
		NFATC1
		LOC109611589
		RMND5B
		B4GALT7
		GNAI2
		TGFBR2
		FBN1
		MST1
		TCF4
		TENT5A
		NDP
		WT1
		PROP1
		CCN6
		NBN
		B3GALT6
		CTC1
		JAK2
		USB1
		LIFR
		SOX3
		G6PC1
		CDKN1C
		IL6ST
		ERCC6
		BMP15
		LDLR
		HESX1
		SLC37A4
		SIGLEC15
		RTEL1-TNFRSF6B
		HBB
		HFE
		CYP2U1-AS1
		GBA
		KIT
		VLDLR
		TP63
		TBCK
		PEX6
		ZBTB20
		KREMEN1
		LRP8
		MTX2
		ELN
		STAG3
		MSH4
		MAGEL2
		SUPT3H
		MRPS22
		PSMC3IP
		POLR3H
		BNC1
		NPM1
		MAP3K1
		ASAH1
		RAB3GAP1
		PEX12
		DHX37
		PLOD2
		GNPTAB
		MIR550A1
		GAA
		TET2
		FGF17
		PROK2
		THRB
		OCA2
		ADCY10
		CYP11A1
		LOC110806263
		PSC
		MIR188
		CHEK2
		RAD54L
		EIF2B2
		BRDT
		PREPL
		INSL6
		SGO2
		SMPD1
		PFAS
		CELIAC2
		CELIAC5
		CELIAC10
		CELIAC11
		CELIAC12
		CELIAC13
		CELIAC6
		CELIAC7
		CELIAC8
		CELIAC9
		SERPINH1
		ATM
		ASXL1
		SRSF2
		SNRPN
		NDN
		TRAPPC2
		WNT10B
		GLI2
		PRKACB
		POU1F1
		NSMF
		RIN2
		ADAMTS2
		FLRT3
		IL17RD
		SPRY4
		HS6ST1
		HJV
		FMR1
		SLC34A3
		PRLR
		SH3PXD2B
		COL4A5
		TRIP11
		GNRHR
		MESD
		RNU4ATAC
		AAAS
		HPGD
		OTX2
		FOXA2
		NUP107
		LHX4
		SPIDR
		KISS1R
		KISS1
		TACR3
		CHD7
		IFT122
		ANAPC1
		ZMPSTE24
		CYB5A
		NF1
		POLG
		ATP7B
		MMEL1
		HSD17B4
		TGM1
		PDE11A-AS1
		LOC110806306
		DMRT3
		MIR106B
		HTRA1
		MTRR
		HLA-DRB1
		HSD3B7
		ACD
		PHKA2
		LARS2
		POLG2
		POF1B
		TWNK
		ZFPM2
		RPL11
		TCF12
		FGF8
		GNPTG
		RUNX1
		CREB3L1
		MALT1
		SLCO2A1
		NDUFAF1
		ASXL2
		WDR19
		TRMT10A
		HLA-A
		DDX58
		FGFR2
		HLA-B
		TAC3
		PROKR2
		WDR11
		IL2RA
		ELANE
		BCKDHB
		UROD
		TONSL
		POMC
		FAT4
		GK
		PYGL
		TNFSF15
		STX1A
		MLXIPL
		SBDS
		ACTB
		GJB2
		HEXA
		SMN1
		SMN2
		SFMBT1
		GPAA1
		SIM1
		UROS
		FLNA
		LOC107133510
		WFS1
		HSPG2
		GATA4
		NGLY1
		SNORD116@
		LOC106099062
		JAG1
		GLB1
		GALNS
		PCCA
		PHKG2
		POLD1
		IL12RB1
		PRDM5
		WDR35
		POU2AF1
		ZNF469
		ERCC2
		LOC110006319
		PPIB
		NPC1
		HERC2
		MKRN3
		CAVIN1
		NPAP1
		PWRN1
		IPW
		SNORD115-1
		SNORD116-1
		PWAR1
		MKRN3-AS1
		TREM2
		COL7A1
		LAMB3
		STN1
		LAMC2
		LAMA3
		CTDP1
		MACROD2
		DMRT1
		MCM9
		CBL
		LMX1B
		TMEM165
		SEPSECS
		LIMK1
		GATA1
		NCF1
		RFC2
		ADAMTSL2
		GTF2IRD1
		BAZ1B
		EIF4H
		GTF2I
		PIGT
		TBL2
		CLIP2
		FKBP6
		BCL7B
		DNAJC30
		GTF2IRD2
		BUD23
		VPS37D
		METTL27
		TMEM270
		PEX2
		TONSL-AS1
		APBB1
		OFD1
		CGA
		MECOM
		TRPV6
		MIR483
		RRM2B
		SLC25A4
		CTBP1
		ABCC9
		IRF5
		PCCB
		WWOX
		CANT1
		DPAGT1
		LETM1
		MED12
		PHKB
		RPL10
		IL12A
		KCNJ8
		NFIX
		SLC25A19
		CPLX1
		KDELR2
		TNPO3
		VAMP7
		VPS53
		PIGG
		SPIB
		SC5D
		IFT43
		NSD2
		IFT52
		NELFA
		RNU7-1
		STAT5B
		TRPV4
		SCG2
		SLC40A1
		FKBP14
		CALR
		CD79A
		NOD2
		GALNT3
		HLA-C
		HSPA5
		DHH
		NR5A2
		GSTM1
		TF
		POLE
		STX3
		NSD1
		TFR2
		H19
		SPP2
		DLX3
		CHST3
		IL17F
		TMCO1
		CLASP1
		IFT140
		PGBD3
		HFE-AS1
		ARSB
		TBC1D8
		FRAXA
		THPO
		IL1R1
		LTA
		AMER1
		CYP21A2
		PEX1
		MMACHC
		NOTCH3
		NR1I2
		F2
		CP
		ALDH7A1
		OSBPL1A
		DOK6
		HP
		FLNB
		PRKACG
		UGT1A1
		SMARCD2
		AFF3
		KITLG
		SERPINC1
		IGFBP6
		CSF3R
		SEM1
		F5
		PEPD
		STARD3NL
		NBAS
		P4HB
		PURA
		LRP4
		OPA1
		TJP2
		ERCC8
		PON1
		NR1H4
		FSHB
		XYLT1
		TRAPPC2L
		THRA
		MMP13
		KRAS
		GAS5
		BMP7
		LRRC4C
		JAG2
		MPL
		AGA
		GNB1
		MYO5B
		PEX14
		IRF6
		PEX5
		CBX2
		NIPBL
		PEX10
		PEX19
		PEX3
		GMPPA
		INPP5E
		PEX11B
		PEX13
		PEX26
		GRHL3
		PEX16
		SRP19
		PGAP3
		SETD5
		SHANK1
		FCHO1
		JAGN1
		TRAPPC11
		SRPRA
		AGA-DT
		GRD2
		LOC107032825
		GRD1
		SST
		DNAH8
		HDC
		PYY
		SFRP4
		IFNA2
		UBE2Q2
		WDR37
		SYPL2
		TMEM60
		MINDY4
		FBLN5
		TNFRSF25
		LFNG
		RBPJ
		DLL1
		HEY1
		DLL3
		HEY2
		HEYL
		HES7
		MESP2
		PRSS46P
		IL16
		IRS2
		FAS
		PDIA2
		IFNA1
		AIRE
		MIR196A2
		IGF2R
		CSF2
		IL13
		SLC17A5
		HBB-LCR
		PDGFRB
		TPO
		OCRL
		TNFSF10
		WNT4
		SMAD9
		SELE
		HELLS
		SLC22A11
		NR1I3
		TRPC3
		PRKCB
		CCND1
		ERCC3
		TBC1D20
		LINC02456
		HMGA2
		GCG
		RAD51
		PHEX
		GPT
		BRCA2
		THSD4
		NR1H2
		CLCN5
		SIL1
		VCP
		COL9A1
		BCAR4
		TG
		ALDH18A1
		IER3IP1
		GREM2
		GGT1
		CAT
		RYR1
		OPA1-AS1
		ADRB3
		MAPK1
		SERPINA7
		MPO
		KCNJ11
		PHGDH
		PLCB3
		PNLIP
		UQCRFS1
		ERCC5
		LTBP2
		NEU1
		TSEN15
		TSEN2
		RAB18
		RAB3GAP2
		TSEN34
		TSEN54
		C12orf57
		ZSWIM7
		TMPPE
		LARS2-AS1
		CYP17A1-AS1
		GK-AS1
		MIF4GD-DT
		PRS
		LOC113687175
		LOC113939944
		DELXP21
		FWS
		PBC2
		PBC3
		PBC4
		PBC5
		MECP2
		AMH
		NAGLU
		ADAMTS4
		PRDM2
		CA10
		SAA1
		AGTR1
		IDUA
		SLC6A4
		CRH
		CCR2
		PRSS3
		HLA-DQA2
		FTO
		SCT
		FANCA
		ADAMTSL1
		H2AC18
		HNF4A
		MC4R
		GLIS3
		COLEC10
		MC2R
		MYLK
		ALOX12
		MIR320A
		DRD2
		CTLA4
		PLAU
		CLCF1
		COL10A1
		M6PR
		ITLN1
		MTR
		SLC10A1
		EXT2
		GSR
		EXT1
		MYB
		COL3A1
		CCR3
		VWF
		IL31
		SQOR
		PIK3CA
		ITGA2B
		RSPO3
		EGFR
		SLC19A1
		TCN2
		TERF1
		SOX10
		PTPN22
		EFEMP2
		SOD1
		IL15
		CSF1R
		ALDH2
		USF3
		PLCB4
		PSAP
		TCF7
		ANXA2
		IGFL3
		LINC00339
		COPZ1
		SERPINA1
		AFP
		ACP1
		BLM
		TCOF1
		ABCC8
		TTF2
		IL33
		MAEA
		XIST
		FBXO33
		ABCB11
		CD80
		FGFR3
		MIR708
		VIP
		IL21R
		MSX2
		CD4
		MYC
		TFRC
		IL3
		CCR6
		VPS13B
		MIR145
		MIR29A
		MIR203A
		LPL
		PTX3
		LHCGR
		TRPS1
		ERN1
		STAR
		ADAMTS6
		ADAMTS19
		SLC11A2
		WNK1
		GNG12-AS1
		YAP1
		MIR491
		HSD3B1
		NUDT10
		TNFAIP3
		PTGS1
		SKP1
		AFF2
		NLRP3
		FBN2
		DNMT3A
		VNN1
		TPD52
		AAGAB
		FBXO5
		PLEKHG1
		ZNF239
		NIPA2
		MIR133B
		LOC110806262
		GAST
		KHDRBS1
		CER1
		DBP
		FAM3C
		HSP90AB3P
		CYP2R1
		BRIP1
		PDGFRA
		RET
		GAD2
		CSF3
		ICOSLG
		HOTAIR
		INSR
		PARP1
		RBP4
		PRKDC
		OTC
		SLC2A2
		TBX19
		MBL2
		CIITA
		APC
		DLX5
		BRSK1
		MCM8
		HROB
		NPY
		LEF1
		ACAN
		CD8A
		CCK
		SCYL1
		SLC10A2
		FEN1
		RPA1
		ANTXR1
		EXO1
		RAD52
		RECQL
		TERF2
		RECQL5
		ESRRA
		CSRNP3
		RARRES2
		FBXW7
		CUL1
		RBX1
		MT-RNR1
		LINC01094
		UVRAG-DT
		LGALSL-DT
		LINC02596
		LINC02597
		SOX4
		HGF
		CCL4
		ATP5PO
		CYP1A2
		ETS1
		MIRLET7B
		SLC30A8
		SEMA3A
		MTOR
		ZP2
		SLC19A2
		MIR497
		GALK1
		REC8
		TNFRSF8
		LTF
		CRHR1
		ANKH
		MEG3
		RICTOR
		CXCL12
		SCG5
		FN1
		POR
		GDF9
		MIR212
		KCNMA1
		IL37
		FLT3
		MITF
		RAB6A
		GSTT1
		CBX5
		WDR90
		PTPRD
		MIR137
		STAT5A
		LPA
		GHRH
		DCN
		HLA-E
		IL18R1
		CELA3B
		CD14
		LRP2
		ASS1
		FUT2
		MKI67
		SSTR1
		CCR9
		ACKR2
		GDF11
		BMNCR
		PRODH
		CYP7A1
		DHX9
		NFKB1
		FGF19
		MIAT
		MIR205
		CDKN1B
		POLR1D
		DDR2
		CPE
		CYP46A1
		ITGA2
		PRKCQ
		PSMC6
		FOXP3
		CRYAA
		U2AF1
		GUSB
		GORAB-AS1
		NRAS
		USP9X
		AVP
		DNAJC21
		MIF
		MAP2K1
		RAD51C
		TTR
		CLEC16A
		KDR
		TMEM150B
		CYP1B1
		ADAMTS1
		MSH5
		HFM1
		SPO11
		MND1
		HSPB1
		STK11
		GSN
		PPARGC1B
		IL1R2
		PTCSC3
		SLC7A8
		SMAD1
		IL9
		SYK
		SMAD4
		MIR18A
		SERPINA6
		PUM1
		CXCR4
		COMP
		HMOX1
		NOS2
		OSTM1
		ACE2
		SLIT3
		TCF7L1
		MIR181C
		CASP3
		SMOC1
		MIR155
		TDGF1
		TRH
		BCL2
		NPHS1
		SHH
		TWIST1
		MPP7
		PDE4A
		NNMT
		MIR144
		EIF2AK4
		MSX1
		PRTN3
		TRPV5
		AVPR1B
		HPX
		NUP210
		ADAMTSL3
		ANXA1
		TXNRD1
		MTNR1B
		S100A4
		ZYX
		CRY2
		CD320
		TMEM64
		MALAT1
		MIR100
		MIR23B
		LOC110013312
		TNFRSF1A
		VCAM1
		RUNX3
		KIF1A
		ABCC2
		TYR
		NCAM1
		PTPN2
		RPL21
		TNFRSF10A
		SSTR5
		DNAH9
		SCARNA23
		FOXL2
		RARG
		APH1A
		AGL
		ADM
		NRIP1
		ASCC1
		UPF1
		TNFAIP8L2
		PTENP1
		MIR98
		PIGQ
		PRPF3
		EIF4B
		SETDB1
		EBF1
		KHDRBS3
		ATF6
		ASL
		ATF4
		EIF2AK1
		SLC7A6
