# Supplementary material for: Exploring the role and mechanism of Fuzi decoction in the treatment of osteoporosis by integrating network pharmacology and experimental verification
Source: J Orthop Surg Res. 2023 Jul 18;18:508. doi: 10.1186/s13018-023-03842-1 (PMC10354906; doi:10.1186/s13018-023-03842-1)
Supplement: Supplementary file 4 — Additional file 4. The common targets between FZD and osteoporosis. [file 13018_2023_3842_MOESM4_ESM.xls]

ONTOLOGY	ID	Description	GeneRatio	BgRatio	pvalue	p.adjust	qvalue	geneID	Count
BP	GO:0009410	response to xenobiotic stimulus	18/40	462/18723	5.70E-19	1.27E-15	5.73E-16	PTGS2/MAOB/DRD1/SLC6A4/BCL2/CASP3/NOS2/STAT1/HMOX1/CYP3A4/CYP1A2/CYP1A1/ICAM1/NR1I2/CYP1B1/GSTM1/IL1B/CAT	18
BP	GO:0001666	response to hypoxia	13/40	307/18723	3.89E-14	4.34E-11	1.96E-11	PTGS2/DPP4/PLAU/SLC6A4/BCL2/CASP3/NOS2/AKT1/HMOX1/CYP1A1/ICAM1/VCAM1/CAT	13
BP	GO:0036293	response to decreased oxygen levels	13/40	322/18723	7.17E-14	5.33E-11	2.40E-11	PTGS2/DPP4/PLAU/SLC6A4/BCL2/CASP3/NOS2/AKT1/HMOX1/CYP1A1/ICAM1/VCAM1/CAT	13
BP	GO:0032496	response to lipopolysaccharide	13/40	343/18723	1.61E-13	8.32E-11	3.75E-11	PTGS2/MAOB/CASP3/NOS2/AKT1/CYP1A2/CYP1A1/ICAM1/SELE/VCAM1/SLPI/IL1B/CD14	13
BP	GO:0070482	response to oxygen levels	13/40	347/18723	1.87E-13	8.32E-11	3.75E-11	PTGS2/DPP4/PLAU/SLC6A4/BCL2/CASP3/NOS2/AKT1/HMOX1/CYP1A1/ICAM1/VCAM1/CAT	13
BP	GO:0002237	response to molecule of bacterial origin	13/40	363/18723	3.31E-13	1.23E-10	5.55E-11	PTGS2/MAOB/CASP3/NOS2/AKT1/CYP1A2/CYP1A1/ICAM1/SELE/VCAM1/SLPI/IL1B/CD14	13
BP	GO:0010038	response to metal ion	13/40	373/18723	4.68E-13	1.49E-10	6.72E-11	PTGS2/CA2/MAOB/BCL2/CASP3/AKT1/HMOX1/CYP1A2/CYP1A1/ICAM1/VCAM1/CD14/CAT	13
BP	GO:0006809	nitric oxide biosynthetic process	8/40	76/18723	3.50E-12	9.75E-10	4.39E-10	PTGS2/NOS2/AKT1/ICAM1/CYP1B1/INSR/IL1B/IFNG	8
BP	GO:0046209	nitric oxide metabolic process	8/40	81/18723	5.92E-12	1.46E-09	6.58E-10	PTGS2/NOS2/AKT1/ICAM1/CYP1B1/INSR/IL1B/IFNG	8
BP	GO:2001057	reactive nitrogen species metabolic process	8/40	82/18723	6.55E-12	1.46E-09	6.58E-10	PTGS2/NOS2/AKT1/ICAM1/CYP1B1/INSR/IL1B/IFNG	8
BP	GO:0048545	response to steroid hormone	11/40	339/18723	8.44E-11	1.71E-08	7.71E-09	PTGS2/PGR/AR/RXRA/CA2/ESR1/MAOB/BCL2/CASP3/ICAM1/NR3C1	11
BP	GO:0009636	response to toxic substance	10/40	262/18723	1.42E-10	2.64E-08	1.19E-08	PTGS2/PTGS1/MAOB/SLC6A4/BCL2/PON1/CYP1A1/CYP1B1/GSTM1/CAT	10
BP	GO:0031667	response to nutrient levels	12/40	474/18723	1.77E-10	3.04E-08	1.37E-08	PTGS2/SLC6A4/BCL2/PON1/PPARG/AKT1/STAT1/HMOX1/CYP1A1/ICAM1/VCAM1/CAT	12
BP	GO:0045429	positive regulation of nitric oxide biosynthetic process	6/40	40/18723	2.34E-10	3.72E-08	1.68E-08	PTGS2/AKT1/ICAM1/INSR/IL1B/IFNG	6
BP	GO:1904407	positive regulation of nitric oxide metabolic process	6/40	41/18723	2.73E-10	4.06E-08	1.83E-08	PTGS2/AKT1/ICAM1/INSR/IL1B/IFNG	6
BP	GO:0044706	multi-multicellular organism process	9/40	220/18723	7.23E-10	1.01E-07	4.54E-08	PTGS2/PGR/AR/ESR1/SLC6A4/BCL2/AKT1/CYP1A1/IL1B	9
BP	GO:0008202	steroid metabolic process	10/40	319/18723	9.65E-10	1.27E-07	5.71E-08	RXRA/ESR1/PON1/CYP3A4/CYP1A2/CYP1A1/NR1I2/CYP1B1/IFNG/CAT	10
BP	GO:0007584	response to nutrient	8/40	174/18723	2.83E-09	3.50E-07	1.58E-07	PTGS2/SLC6A4/PPARG/STAT1/HMOX1/CYP1A1/VCAM1/CAT	8
BP	GO:0071466	cellular response to xenobiotic stimulus	8/40	177/18723	3.23E-09	3.80E-07	1.71E-07	NOS2/CYP3A4/CYP1A2/CYP1A1/NR1I2/CYP1B1/GSTM1/IL1B	8
BP	GO:0001676	long-chain fatty acid metabolic process	7/40	112/18723	3.59E-09	3.84E-07	1.73E-07	PTGS2/PTGS1/CYP3A4/CYP1A2/CYP1A1/CYP1B1/GSTM1	7
BP	GO:0045428	regulation of nitric oxide biosynthetic process	6/40	62/18723	3.62E-09	3.84E-07	1.73E-07	PTGS2/AKT1/ICAM1/INSR/IL1B/IFNG	6
BP	GO:0080164	regulation of nitric oxide metabolic process	6/40	64/18723	4.40E-09	4.46E-07	2.01E-07	PTGS2/AKT1/ICAM1/INSR/IL1B/IFNG	6
BP	GO:0033559	unsaturated fatty acid metabolic process	7/40	116/18723	4.59E-09	4.46E-07	2.01E-07	PTGS2/PTGS1/CYP1A2/CYP1A1/CYP1B1/GSTM1/IL1B	7
BP	GO:0006631	fatty acid metabolic process	10/40	390/18723	6.66E-09	6.18E-07	2.78E-07	PTGS2/PTGS1/PPARG/AKT1/CYP3A4/CYP1A2/CYP1A1/CYP1B1/GSTM1/IL1B	10
BP	GO:0006690	icosanoid metabolic process	7/40	123/18723	6.92E-09	6.18E-07	2.78E-07	PTGS2/PTGS1/CYP1A2/CYP1A1/CYP1B1/GSTM1/IL1B	7
BP	GO:0042178	xenobiotic catabolic process	5/40	37/18723	1.42E-08	1.22E-06	5.51E-07	CYP3A4/CYP1A2/CYP1A1/NR1I2/GSTM1	5
BP	GO:0062013	positive regulation of small molecule metabolic process	7/40	143/18723	1.98E-08	1.63E-06	7.35E-07	PTGS2/NOS2/PPARG/AKT1/INSR/IL1B/IFNG	7
BP	GO:0072593	reactive oxygen species metabolic process	8/40	239/18723	3.39E-08	2.70E-06	1.22E-06	MAOB/BCL2/NOS2/AKT1/CYP1A2/CYP1A1/CYP1B1/CAT	8
BP	GO:0006633	fatty acid biosynthetic process	7/40	163/18723	4.88E-08	3.75E-06	1.69E-06	PTGS2/PTGS1/CYP3A4/CYP1A2/CYP1A1/GSTM1/IL1B	7
BP	GO:0034612	response to tumor necrosis factor	8/40	253/18723	5.27E-08	3.84E-06	1.73E-06	PTGS2/CASP3/AKT1/STAT1/ICAM1/SELE/VCAM1/CD14	8
BP	GO:0009404	toxin metabolic process	4/40	18/18723	5.35E-08	3.84E-06	1.73E-06	CYP3A4/CYP1A2/CYP1A1/CYP1B1	4
BP	GO:2001237	negative regulation of extrinsic apoptotic signaling pathway	6/40	97/18723	5.51E-08	3.84E-06	1.73E-06	AR/BCL2/AKT1/HMOX1/ICAM1/IL1B	6
BP	GO:0030522	intracellular receptor signaling pathway	8/40	265/18723	7.53E-08	5.09E-06	2.29E-06	PGR/AR/RXRA/ESR1/PPARG/NR1I2/NR1I3/NR3C1	8
BP	GO:0006805	xenobiotic metabolic process	6/40	111/18723	1.23E-07	8.09E-06	3.65E-06	CYP3A4/CYP1A2/CYP1A1/NR1I2/CYP1B1/GSTM1	6
BP	GO:0007565	female pregnancy	7/40	193/18723	1.55E-07	9.79E-06	4.41E-06	PTGS2/PGR/AR/ESR1/BCL2/AKT1/IL1B	7
BP	GO:0019369	arachidonic acid metabolic process	5/40	59/18723	1.58E-07	9.79E-06	4.41E-06	PTGS2/PTGS1/CYP1A2/CYP1A1/CYP1B1	5
BP	GO:0043434	response to peptide hormone	9/40	414/18723	1.73E-07	1.04E-05	4.69E-06	PTGS2/CA2/PPARG/AKT1/STAT1/ICAM1/INSR/IL1B/CAT	9
BP	GO:0019748	secondary metabolic process	5/40	61/18723	1.87E-07	1.10E-05	4.95E-06	BCL2/CYP3A4/CYP1A2/CYP1A1/CYP1B1	5
BP	GO:0060135	maternal process involved in female pregnancy	5/40	62/18723	2.03E-07	1.16E-05	5.24E-06	PTGS2/PGR/AR/ESR1/AKT1	5
BP	GO:0048608	reproductive structure development	9/40	424/18723	2.11E-07	1.18E-05	5.31E-06	PTGS2/PGR/AR/ESR1/BCL2/CASP3/PPARG/AKT1/ICAM1	9
BP	GO:0061458	reproductive system development	9/40	427/18723	2.24E-07	1.22E-05	5.50E-06	PTGS2/PGR/AR/ESR1/BCL2/CASP3/PPARG/AKT1/ICAM1	9
BP	GO:0051090	regulation of DNA-binding transcription factor activity	9/40	440/18723	2.89E-07	1.53E-05	6.91E-06	AR/ESR1/PPARG/AKT1/HMOX1/ICAM1/CYP1B1/IL1B/CAT	9
BP	GO:0072330	monocarboxylic acid biosynthetic process	7/40	214/18723	3.13E-07	1.62E-05	7.31E-06	PTGS2/PTGS1/CYP3A4/CYP1A2/CYP1A1/GSTM1/IL1B	7
BP	GO:0006979	response to oxidative stress	9/40	446/18723	3.23E-07	1.64E-05	7.39E-06	PTGS2/PTGS1/BCL2/CASP3/AKT1/STAT1/HMOX1/CYP1B1/CAT	9
BP	GO:0097191	extrinsic apoptotic signaling pathway	7/40	219/18723	3.66E-07	1.81E-05	8.17E-06	AR/BCL2/AKT1/HMOX1/ICAM1/IL1B/IFNG	7
BP	GO:0009314	response to radiation	9/40	456/18723	3.90E-07	1.89E-05	8.52E-06	PTGS2/DRD1/BCL2/CASP3/AKT1/MMP1/ICAM1/VCAM1/CAT	9
BP	GO:0000302	response to reactive oxygen species	7/40	222/18723	4.01E-07	1.90E-05	8.55E-06	BCL2/CASP3/AKT1/STAT1/HMOX1/CYP1B1/CAT	7
BP	GO:0042759	long-chain fatty acid biosynthetic process	4/40	29/18723	4.08E-07	1.90E-05	8.55E-06	CYP3A4/CYP1A2/CYP1A1/GSTM1	4
BP	GO:2001234	negative regulation of apoptotic signaling pathway	7/40	224/18723	4.26E-07	1.94E-05	8.73E-06	PTGS2/AR/BCL2/AKT1/HMOX1/ICAM1/IL1B	7
BP	GO:1903037	regulation of leukocyte cell-cell adhesion	8/40	336/18723	4.61E-07	2.06E-05	9.28E-06	DPP4/CASP3/AKT1/ICAM1/SELE/VCAM1/IL1B/IFNG	8
BP	GO:0032355	response to estradiol	6/40	141/18723	5.10E-07	2.23E-05	1.00E-05	PTGS2/ESR1/SLC6A4/CASP3/CYP1A2/CAT	6
BP	GO:0042542	response to hydrogen peroxide	6/40	146/18723	6.26E-07	2.68E-05	1.21E-05	BCL2/CASP3/STAT1/HMOX1/CYP1B1/CAT	6
BP	GO:1903039	positive regulation of leukocyte cell-cell adhesion	7/40	239/18723	6.59E-07	2.77E-05	1.25E-05	DPP4/AKT1/ICAM1/SELE/VCAM1/IL1B/IFNG	7
BP	GO:0051384	response to glucocorticoid	6/40	148/18723	6.78E-07	2.80E-05	1.26E-05	PTGS2/MAOB/BCL2/CASP3/ICAM1/NR3C1	6
BP	GO:0009411	response to UV	6/40	149/18723	7.05E-07	2.86E-05	1.29E-05	PTGS2/BCL2/CASP3/AKT1/MMP1/CAT	6
BP	GO:0010631	epithelial cell migration	8/40	357/18723	7.29E-07	2.90E-05	1.31E-05	PTGS2/DPP4/PPARG/AKT1/HMOX1/CYP1B1/IFNG/KDR	8
BP	GO:1901653	cellular response to peptide	8/40	359/18723	7.61E-07	2.93E-05	1.32E-05	CA2/PPARG/AKT1/STAT1/ICAM1/VCAM1/INSR/IL1B	8
BP	GO:2001236	regulation of extrinsic apoptotic signaling pathway	6/40	151/18723	7.62E-07	2.93E-05	1.32E-05	AR/BCL2/AKT1/HMOX1/ICAM1/IL1B	6
BP	GO:0090132	epithelium migration	8/40	360/18723	7.77E-07	2.94E-05	1.32E-05	PTGS2/DPP4/PPARG/AKT1/HMOX1/CYP1B1/IFNG/KDR	8
BP	GO:0016125	sterol metabolic process	6/40	152/18723	7.93E-07	2.95E-05	1.33E-05	RXRA/PON1/CYP3A4/CYP1A2/CYP1B1/CAT	6
BP	GO:0120254	olefinic compound metabolic process	6/40	153/18723	8.24E-07	3.01E-05	1.36E-05	PTGS2/PTGS1/CYP3A4/CYP1A2/CYP1A1/CYP1B1	6
BP	GO:0090130	tissue migration	8/40	365/18723	8.62E-07	3.10E-05	1.40E-05	PTGS2/DPP4/PPARG/AKT1/HMOX1/CYP1B1/IFNG/KDR	8
BP	GO:0007159	leukocyte cell-cell adhesion	8/40	371/18723	9.74E-07	3.45E-05	1.55E-05	DPP4/CASP3/AKT1/ICAM1/SELE/VCAM1/IL1B/IFNG	8
BP	GO:0051091	positive regulation of DNA-binding transcription factor activity	7/40	260/18723	1.16E-06	4.03E-05	1.82E-05	AR/ESR1/PPARG/AKT1/ICAM1/IL1B/CAT	7
BP	GO:0008210	estrogen metabolic process	4/40	38/18723	1.25E-06	4.29E-05	1.93E-05	CYP3A4/CYP1A2/CYP1A1/CYP1B1	4
BP	GO:0032868	response to insulin	7/40	264/18723	1.28E-06	4.33E-05	1.95E-05	PPARG/AKT1/STAT1/ICAM1/INSR/IL1B/CAT	7
BP	GO:0031960	response to corticosteroid	6/40	167/18723	1.37E-06	4.57E-05	2.06E-05	PTGS2/MAOB/BCL2/CASP3/ICAM1/NR3C1	6
BP	GO:0008585	female gonad development	5/40	95/18723	1.73E-06	5.67E-05	2.56E-05	PGR/ESR1/BCL2/CASP3/ICAM1	5
BP	GO:0043542	endothelial cell migration	7/40	279/18723	1.85E-06	5.99E-05	2.70E-05	PTGS2/DPP4/PPARG/AKT1/HMOX1/CYP1B1/KDR	7
BP	GO:0022409	positive regulation of cell-cell adhesion	7/40	284/18723	2.08E-06	6.64E-05	2.99E-05	DPP4/AKT1/ICAM1/SELE/VCAM1/IL1B/IFNG	7
BP	GO:0048660	regulation of smooth muscle cell proliferation	6/40	180/18723	2.13E-06	6.68E-05	3.01E-05	PTGS2/PPARG/AKT1/STAT1/HMOX1/IFNG	6
BP	GO:0046545	development of primary female sexual characteristics	5/40	100/18723	2.23E-06	6.90E-05	3.11E-05	PGR/ESR1/BCL2/CASP3/ICAM1	5
BP	GO:0048659	smooth muscle cell proliferation	6/40	184/18723	2.41E-06	7.38E-05	3.32E-05	PTGS2/PPARG/AKT1/STAT1/HMOX1/IFNG	6
BP	GO:0008217	regulation of blood pressure	6/40	186/18723	2.57E-06	7.75E-05	3.49E-05	PTGS2/AR/PTGS1/NOS2/PPARG/HMOX1	6
BP	GO:0035094	response to nicotine	4/40	46/18723	2.73E-06	8.12E-05	3.66E-05	BCL2/CASP3/HMOX1/VCAM1	4
BP	GO:0009755	hormone-mediated signaling pathway	6/40	190/18723	2.91E-06	8.53E-05	3.85E-05	PGR/AR/RXRA/ESR1/PPARG/NR3C1	6
BP	GO:0035821	modulation of process of other organism	5/40	106/18723	2.97E-06	8.61E-05	3.88E-05	RXRA/NOS2/INSR/SLPI/IFNG	5
BP	GO:0045785	positive regulation of cell adhesion	8/40	437/18723	3.30E-06	9.31E-05	4.20E-05	DPP4/AKT1/ICAM1/SELE/VCAM1/IL1B/IFNG/KDR	8
BP	GO:0050673	epithelial cell proliferation	8/40	437/18723	3.30E-06	9.31E-05	4.20E-05	PGR/AR/ESR1/PPARG/AKT1/STAT1/HMOX1/KDR	8
BP	GO:0006692	prostanoid metabolic process	4/40	49/18723	3.53E-06	9.72E-05	4.38E-05	PTGS2/PTGS1/GSTM1/IL1B	4
BP	GO:0006693	prostaglandin metabolic process	4/40	49/18723	3.53E-06	9.72E-05	4.38E-05	PTGS2/PTGS1/GSTM1/IL1B	4
BP	GO:0042572	retinol metabolic process	4/40	50/18723	3.83E-06	0.00010418	4.70E-05	CYP3A4/CYP1A2/CYP1A1/CYP1B1	4
BP	GO:0022407	regulation of cell-cell adhesion	8/40	448/18723	3.96E-06	0.000106487	4.80E-05	DPP4/CASP3/AKT1/ICAM1/SELE/VCAM1/IL1B/IFNG	8
BP	GO:0046394	carboxylic acid biosynthetic process	7/40	314/18723	4.05E-06	0.000107429	4.84E-05	PTGS2/PTGS1/CYP3A4/CYP1A2/CYP1A1/GSTM1/IL1B	7
BP	GO:0016053	organic acid biosynthetic process	7/40	316/18723	4.22E-06	0.000110278	4.97E-05	PTGS2/PTGS1/CYP3A4/CYP1A2/CYP1A1/GSTM1/IL1B	7
BP	GO:0046660	female sex differentiation	5/40	114/18723	4.25E-06	0.000110278	4.97E-05	PGR/ESR1/BCL2/CASP3/ICAM1	5
BP	GO:0071383	cellular response to steroid hormone stimulus	6/40	204/18723	4.38E-06	0.000112309	5.06E-05	PGR/AR/RXRA/ESR1/ICAM1/NR3C1	6
BP	GO:0009416	response to light stimulus	7/40	320/18723	4.58E-06	0.00011483	5.18E-05	PTGS2/DRD1/BCL2/CASP3/AKT1/MMP1/CAT	7
BP	GO:0071496	cellular response to external stimulus	7/40	320/18723	4.58E-06	0.00011483	5.18E-05	PTGS2/BCL2/AKT1/HMOX1/ICAM1/VCAM1/IL1B	7
BP	GO:0051770	positive regulation of nitric-oxide synthase biosynthetic process	3/40	16/18723	4.96E-06	0.000122096	5.50E-05	STAT1/IFNG/KDR	3
BP	GO:0009308	amine metabolic process	5/40	118/18723	5.04E-06	0.000122096	5.50E-05	MAOB/MAOA/DRD1/CYP1A1/VCAM1	5
BP	GO:0071346	cellular response to interferon-gamma	5/40	118/18723	5.04E-06	0.000122096	5.50E-05	NOS2/PPARG/STAT1/ICAM1/IFNG	5
BP	GO:0001819	positive regulation of cytokine production	8/40	467/18723	5.38E-06	0.000129006	5.82E-05	PTGS2/NOS2/STAT1/HMOX1/CYP1B1/IL1B/IFNG/CD14	8
BP	GO:0062012	regulation of small molecule metabolic process	7/40	334/18723	6.07E-06	0.000143046	6.45E-05	PTGS2/NOS2/PPARG/AKT1/INSR/IL1B/IFNG	7
BP	GO:0001667	ameboidal-type cell migration	8/40	475/18723	6.09E-06	0.000143046	6.45E-05	PTGS2/DPP4/PPARG/AKT1/HMOX1/CYP1B1/IFNG/KDR	8
BP	GO:0007568	aging	7/40	339/18723	6.69E-06	0.00015535	7.00E-05	PTGS2/BCL2/AKT1/CYP1A1/ICAM1/VCAM1/CAT	7
BP	GO:0002064	epithelial cell development	6/40	220/18723	6.76E-06	0.000155391	7.00E-05	PGR/AR/ESR1/AKT1/ICAM1/IL1B	6
BP	GO:0008406	gonad development	6/40	221/18723	6.94E-06	0.000157025	7.08E-05	PGR/AR/ESR1/BCL2/CASP3/ICAM1	6
BP	GO:0042743	hydrogen peroxide metabolic process	4/40	58/18723	6.97E-06	0.000157025	7.08E-05	MAOB/CYP1A2/CYP1A1/CAT	4
BP	GO:0050665	hydrogen peroxide biosynthetic process	3/40	18/18723	7.21E-06	0.000160763	7.25E-05	MAOB/CYP1A2/CYP1A1	3
BP	GO:0042110	T cell activation	8/40	487/18723	7.31E-06	0.000161498	7.28E-05	DPP4/BCL2/CASP3/AKT1/ICAM1/VCAM1/IL1B/IFNG	8
BP	GO:0045137	development of primary sexual characteristics	6/40	227/18723	8.09E-06	0.000176764	7.97E-05	PGR/AR/ESR1/BCL2/CASP3/ICAM1	6
BP	GO:0019373	epoxygenase P450 pathway	3/40	19/18723	8.55E-06	0.000185071	8.34E-05	CYP1A2/CYP1A1/CYP1B1	3
BP	GO:0006066	alcohol metabolic process	7/40	353/18723	8.71E-06	0.000186723	8.42E-05	RXRA/PON1/CYP3A4/CYP1A2/CYP1A1/CYP1B1/CAT	7
BP	GO:2001233	regulation of apoptotic signaling pathway	7/40	356/18723	9.20E-06	0.000195417	8.81E-05	PTGS2/AR/BCL2/AKT1/HMOX1/ICAM1/IL1B	7
BP	GO:0042359	vitamin D metabolic process	3/40	20/18723	1.00E-05	0.000209985	9.47E-05	CYP3A4/CYP1A1/IFNG	3
BP	GO:0043401	steroid hormone mediated signaling pathway	5/40	136/18723	1.01E-05	0.000209985	9.47E-05	PGR/AR/RXRA/ESR1/NR3C1	5
BP	GO:0008203	cholesterol metabolic process	5/40	137/18723	1.04E-05	0.000211665	9.54E-05	RXRA/PON1/CYP3A4/CYP1A2/CAT	5
BP	GO:0034754	cellular hormone metabolic process	5/40	137/18723	1.04E-05	0.000211665	9.54E-05	ESR1/CYP3A4/CYP1A2/CYP1A1/CYP1B1	5
BP	GO:0045471	response to ethanol	5/40	137/18723	1.04E-05	0.000211665	9.54E-05	MAOB/ICAM1/VCAM1/CD14/CAT	5
BP	GO:0051767	nitric-oxide synthase biosynthetic process	3/40	21/18723	1.17E-05	0.000232834	0.000104959	STAT1/IFNG/KDR	3
BP	GO:0051769	regulation of nitric-oxide synthase biosynthetic process	3/40	21/18723	1.17E-05	0.000232834	0.000104959	STAT1/IFNG/KDR	3
BP	GO:0034341	response to interferon-gamma	5/40	141/18723	1.20E-05	0.000232834	0.000104959	NOS2/PPARG/STAT1/ICAM1/IFNG	5
BP	GO:0035296	regulation of tube diameter	5/40	141/18723	1.20E-05	0.000232834	0.000104959	PTGS2/DRD1/SLC6A4/AKT1/ICAM1	5
BP	GO:0097746	blood vessel diameter maintenance	5/40	141/18723	1.20E-05	0.000232834	0.000104959	PTGS2/DRD1/SLC6A4/AKT1/ICAM1	5
BP	GO:0061180	mammary gland epithelium development	4/40	67/18723	1.24E-05	0.000236837	0.000106764	PGR/AR/ESR1/AKT1	4
BP	GO:0035150	regulation of tube size	5/40	142/18723	1.24E-05	0.000236837	0.000106764	PTGS2/DRD1/SLC6A4/AKT1/ICAM1	5
BP	GO:0046686	response to cadmium ion	4/40	68/18723	1.32E-05	0.000246926	0.000111312	AKT1/HMOX1/CYP1A2/CAT	4
BP	GO:0051926	negative regulation of calcium ion transport	4/40	68/18723	1.32E-05	0.000246926	0.000111312	PTGS2/BCL2/AKT1/ICAM1	4
BP	GO:0033002	muscle cell proliferation	6/40	248/18723	1.34E-05	0.000248647	0.000112088	PTGS2/PPARG/AKT1/STAT1/HMOX1/IFNG	6
BP	GO:0060444	branching involved in mammary gland duct morphogenesis	3/40	22/18723	1.35E-05	0.000249262	0.000112365	PGR/AR/ESR1	3
BP	GO:0050678	regulation of epithelial cell proliferation	7/40	381/18723	1.43E-05	0.000261171	0.000117734	PGR/AR/PPARG/AKT1/STAT1/HMOX1/KDR	7
BP	GO:1902652	secondary alcohol metabolic process	5/40	147/18723	1.47E-05	0.00026641	0.000120095	RXRA/PON1/CYP3A4/CYP1A2/CAT	5
BP	GO:0097305	response to alcohol	6/40	253/18723	1.50E-05	0.000269456	0.000121468	MAOB/AKT1/ICAM1/VCAM1/CD14/CAT	6
BP	GO:0032368	regulation of lipid transport	5/40	149/18723	1.57E-05	0.000277639	0.000125157	RXRA/PON1/PPARG/AKT1/IL1B	5
BP	GO:0045834	positive regulation of lipid metabolic process	5/40	149/18723	1.57E-05	0.000277639	0.000125157	PTGS2/PPARG/AKT1/IL1B/IFNG	5
BP	GO:0033627	cell adhesion mediated by integrin	4/40	72/18723	1.65E-05	0.000287013	0.000129383	DPP4/PLAU/ICAM1/CYP1B1	4
BP	GO:0043535	regulation of blood vessel endothelial cell migration	5/40	151/18723	1.67E-05	0.000287013	0.000129383	PTGS2/PPARG/AKT1/HMOX1/KDR	5
BP	GO:0048754	branching morphogenesis of an epithelial tube	5/40	151/18723	1.67E-05	0.000287013	0.000129383	PGR/AR/ESR1/BCL2/KDR	5
BP	GO:0071456	cellular response to hypoxia	5/40	151/18723	1.67E-05	0.000287013	0.000129383	PTGS2/BCL2/AKT1/HMOX1/ICAM1	5
BP	GO:0003018	vascular process in circulatory system	6/40	263/18723	1.87E-05	0.000317581	0.000143163	PTGS2/DRD1/SLC6A4/AKT1/ICAM1/INSR	6
BP	GO:0043627	response to estrogen	4/40	75/18723	1.95E-05	0.000328679	0.000148165	AR/CA2/ESR1/HMOX1	4
BP	GO:0043536	positive regulation of blood vessel endothelial cell migration	4/40	76/18723	2.05E-05	0.000343801	0.000154982	PTGS2/AKT1/HMOX1/KDR	4
BP	GO:0043271	negative regulation of ion transport	5/40	160/18723	2.21E-05	0.000368137	0.000165953	PTGS2/MAOB/BCL2/AKT1/ICAM1	5
BP	GO:0001963	synaptic transmission, dopaminergic	3/40	26/18723	2.27E-05	0.000371037	0.00016726	PTGS2/DRD1/SLC6A4	3
BP	GO:0010875	positive regulation of cholesterol efflux	3/40	26/18723	2.27E-05	0.000371037	0.00016726	RXRA/PON1/PPARG	3
BP	GO:0036294	cellular response to decreased oxygen levels	5/40	161/18723	2.28E-05	0.000371037	0.00016726	PTGS2/BCL2/AKT1/HMOX1/ICAM1	5
BP	GO:0007548	sex differentiation	6/40	276/18723	2.45E-05	0.000395661	0.00017836	PGR/AR/ESR1/BCL2/CASP3/ICAM1	6
BP	GO:0016032	viral process	7/40	415/18723	2.48E-05	0.000397308	0.000179103	RXRA/DPP4/BCL2/STAT1/ICAM1/INSR/SLPI	7
BP	GO:0060333	interferon-gamma-mediated signaling pathway	3/40	27/18723	2.55E-05	0.000406164	0.000183095	PPARG/STAT1/IFNG	3
BP	GO:0001523	retinoid metabolic process	4/40	81/18723	2.64E-05	0.00041732	0.000188124	CYP3A4/CYP1A2/CYP1A1/CYP1B1	4
BP	GO:0046889	positive regulation of lipid biosynthetic process	4/40	82/18723	2.77E-05	0.000434962	0.000196077	PTGS2/AKT1/IL1B/IFNG	4
BP	GO:0010575	positive regulation of vascular endothelial growth factor production	3/40	28/18723	2.85E-05	0.000444701	0.000200467	PTGS2/CYP1B1/IL1B	3
BP	GO:0015850	organic hydroxy compound transport	6/40	284/18723	2.87E-05	0.000445181	0.000200684	RXRA/MAOB/DRD1/SLC6A4/PON1/PPARG	6
BP	GO:0032370	positive regulation of lipid transport	4/40	84/18723	3.05E-05	0.000465256	0.000209733	RXRA/PON1/PPARG/IL1B	4
BP	GO:0042310	vasoconstriction	4/40	84/18723	3.05E-05	0.000465256	0.000209733	PTGS2/SLC6A4/AKT1/ICAM1	4
BP	GO:0097193	intrinsic apoptotic signaling pathway	6/40	288/18723	3.11E-05	0.000471665	0.000212622	PTGS2/BCL2/CASP3/AKT1/HMOX1/CYP1B1	6
BP	GO:0071375	cellular response to peptide hormone stimulus	6/40	290/18723	3.23E-05	0.000486992	0.000219531	CA2/PPARG/AKT1/STAT1/INSR/IL1B	6
BP	GO:0010632	regulation of epithelial cell migration	6/40	292/18723	3.36E-05	0.000502694	0.00022661	PTGS2/PPARG/AKT1/HMOX1/IFNG/KDR	6
BP	GO:0048732	gland development	7/40	436/18723	3.39E-05	0.000504642	0.000227488	PGR/AR/ESR1/BCL2/AKT1/HMOX1/CYP1A1	7
BP	GO:0010634	positive regulation of epithelial cell migration	5/40	176/18723	3.50E-05	0.000509813	0.000229819	PTGS2/AKT1/HMOX1/IFNG/KDR	5
BP	GO:0043534	blood vessel endothelial cell migration	5/40	176/18723	3.50E-05	0.000509813	0.000229819	PTGS2/PPARG/AKT1/HMOX1/KDR	5
BP	GO:0016101	diterpenoid metabolic process	4/40	87/18723	3.50E-05	0.000509813	0.000229819	CYP3A4/CYP1A2/CYP1A1/CYP1B1	4
BP	GO:0060603	mammary gland duct morphogenesis	3/40	30/18723	3.52E-05	0.000510246	0.000230014	PGR/AR/ESR1	3
BP	GO:0071453	cellular response to oxygen levels	5/40	177/18723	3.59E-05	0.000516644	0.000232898	PTGS2/BCL2/AKT1/HMOX1/ICAM1	5
BP	GO:0035265	organ growth	5/40	178/18723	3.69E-05	0.000527345	0.000237722	AR/ESR1/SLC6A4/BCL2/AKT1	5
BP	GO:0048511	rhythmic process	6/40	298/18723	3.76E-05	0.000534529	0.000240961	PGR/ESR1/SLC6A4/CASP3/NOS2/PPARG	6
BP	GO:0001936	regulation of endothelial cell proliferation	5/40	179/18723	3.79E-05	0.000534797	0.000241081	PPARG/AKT1/STAT1/HMOX1/KDR	5
BP	GO:0001516	prostaglandin biosynthetic process	3/40	31/18723	3.90E-05	0.000539554	0.000243226	PTGS2/PTGS1/IL1B	3
BP	GO:0042133	neurotransmitter metabolic process	3/40	31/18723	3.90E-05	0.000539554	0.000243226	MAOB/MAOA/SLC6A4	3
BP	GO:0046457	prostanoid biosynthetic process	3/40	31/18723	3.90E-05	0.000539554	0.000243226	PTGS2/PTGS1/IL1B	3
BP	GO:1905952	regulation of lipid localization	5/40	181/18723	4.00E-05	0.000550018	0.000247943	RXRA/PON1/PPARG/AKT1/IL1B	5
BP	GO:0061138	morphogenesis of a branching epithelium	5/40	182/18723	4.10E-05	0.00056121	0.000252988	PGR/AR/ESR1/BCL2/KDR	5
BP	GO:0010039	response to iron ion	3/40	32/18723	4.29E-05	0.000583614	0.000263088	BCL2/HMOX1/CYP1A1	3
BP	GO:0019217	regulation of fatty acid metabolic process	4/40	93/18723	4.55E-05	0.000614401	0.000276966	PTGS2/PPARG/AKT1/IL1B	4
BP	GO:1901099	negative regulation of signal transduction in absence of ligand	3/40	33/18723	4.71E-05	0.000629281	0.000283674	BCL2/AKT1/IL1B	3
BP	GO:2001240	negative regulation of extrinsic apoptotic signaling pathway in absence of ligand	3/40	33/18723	4.71E-05	0.000629281	0.000283674	BCL2/AKT1/IL1B	3
BP	GO:0002042	cell migration involved in sprouting angiogenesis	4/40	94/18723	4.74E-05	0.000629281	0.000283674	PTGS2/AKT1/HMOX1/KDR	4
BP	GO:1901655	cellular response to ketone	4/40	96/18723	5.15E-05	0.000677242	0.000305294	AR/AKT1/ICAM1/NR3C1	4
BP	GO:0032770	positive regulation of monooxygenase activity	3/40	34/18723	5.16E-05	0.000677242	0.000305294	AKT1/IL1B/IFNG	3
BP	GO:0010506	regulation of autophagy	6/40	317/18723	5.31E-05	0.000692395	0.000312125	BCL2/CASP3/AKT1/HMOX1/IFNG/KDR	6
BP	GO:0006721	terpenoid metabolic process	4/40	97/18723	5.36E-05	0.000695148	0.000313366	CYP3A4/CYP1A2/CYP1A1/CYP1B1	4
BP	GO:0015980	energy derivation by oxidation of organic compounds	6/40	318/18723	5.40E-05	0.000695227	0.000313402	NOS2/AKT1/CYP1A2/INSR/IFNG/CAT	6
BP	GO:0001935	endothelial cell proliferation	5/40	193/18723	5.42E-05	0.000695227	0.000313402	PPARG/AKT1/STAT1/HMOX1/KDR	5
BP	GO:0051051	negative regulation of transport	7/40	470/18723	5.46E-05	0.000696359	0.000313912	PTGS2/MAOB/BCL2/AKT1/HMOX1/ICAM1/IL1B	7
BP	GO:1901654	response to ketone	5/40	194/18723	5.56E-05	0.000702449	0.000316657	AR/MAOB/AKT1/ICAM1/NR3C1	5
BP	GO:0034405	response to fluid shear stress	3/40	35/18723	5.64E-05	0.000702449	0.000316657	PTGS2/CA2/AKT1	3
BP	GO:0045907	positive regulation of vasoconstriction	3/40	35/18723	5.64E-05	0.000702449	0.000316657	PTGS2/AKT1/ICAM1	3
BP	GO:0090050	positive regulation of cell migration involved in sprouting angiogenesis	3/40	35/18723	5.64E-05	0.000702449	0.000316657	PTGS2/HMOX1/KDR	3
BP	GO:0001763	morphogenesis of a branching structure	5/40	196/18723	5.84E-05	0.000723129	0.00032598	PGR/AR/ESR1/BCL2/KDR	5
BP	GO:0071248	cellular response to metal ion	5/40	197/18723	5.98E-05	0.000736712	0.000332103	PTGS2/AKT1/HMOX1/CYP1A2/CYP1A1	5
BP	GO:0060562	epithelial tube morphogenesis	6/40	325/18723	6.10E-05	0.000746965	0.000336725	PGR/AR/ESR1/BCL2/CASP3/KDR	6
BP	GO:0050863	regulation of T cell activation	6/40	329/18723	6.52E-05	0.000790886	0.000356524	DPP4/CASP3/AKT1/VCAM1/IL1B/IFNG	6
BP	GO:0034308	primary alcohol metabolic process	4/40	102/18723	6.53E-05	0.000790886	0.000356524	CYP3A4/CYP1A2/CYP1A1/CYP1B1	4
BP	GO:0043029	T cell homeostasis	3/40	37/18723	6.67E-05	0.000804491	0.000362657	BCL2/CASP3/AKT1	3
BP	GO:0090087	regulation of peptide transport	5/40	202/18723	6.73E-05	0.000807341	0.000363942	DPP4/CA2/NOS2/IL1B/IFNG	5
BP	GO:0032869	cellular response to insulin stimulus	5/40	203/18723	6.89E-05	0.00082202	0.000370559	PPARG/AKT1/STAT1/INSR/IL1B	5
BP	GO:0048661	positive regulation of smooth muscle cell proliferation	4/40	104/18723	7.04E-05	0.000834977	0.0003764	PTGS2/AKT1/STAT1/HMOX1	4
BP	GO:0006091	generation of precursor metabolites and energy	7/40	490/18723	7.10E-05	0.000838211	0.000377858	MAOB/NOS2/AKT1/CYP1A2/INSR/IFNG/CAT	7
BP	GO:0032373	positive regulation of sterol transport	3/40	38/18723	7.24E-05	0.000844758	0.000380809	RXRA/PON1/PPARG	3
BP	GO:0032376	positive regulation of cholesterol transport	3/40	38/18723	7.24E-05	0.000844758	0.000380809	RXRA/PON1/PPARG	3
BP	GO:0062197	cellular response to chemical stress	6/40	337/18723	7.45E-05	0.000865205	0.000390026	PTGS2/BCL2/CASP3/AKT1/HMOX1/CYP1B1	6
BP	GO:1901361	organic cyclic compound catabolic process	7/40	495/18723	7.57E-05	0.000870398	0.000392367	MAOB/MAOA/AKT1/HMOX1/CYP3A4/CYP1A2/CYP1A1	7
BP	GO:0001655	urogenital system development	6/40	338/18723	7.57E-05	0.000870398	0.000392367	AR/CA2/ESR1/BCL2/STAT1/CAT	6
BP	GO:0042417	dopamine metabolic process	3/40	39/18723	7.83E-05	0.000890489	0.000401424	MAOB/MAOA/DRD1	3
BP	GO:0045923	positive regulation of fatty acid metabolic process	3/40	39/18723	7.83E-05	0.000890489	0.000401424	PTGS2/PPARG/IL1B	3
BP	GO:0071222	cellular response to lipopolysaccharide	5/40	209/18723	7.91E-05	0.000895508	0.000403687	NOS2/AKT1/ICAM1/IL1B/CD14	5
BP	GO:0045765	regulation of angiogenesis	6/40	342/18723	8.08E-05	0.000906715	0.000408739	PPARG/STAT1/HMOX1/CYP1B1/IL1B/KDR	6
BP	GO:0002685	regulation of leukocyte migration	5/40	210/18723	8.09E-05	0.000906715	0.000408739	DPP4/AKT1/HMOX1/ICAM1/SELE	5
BP	GO:0033138	positive regulation of peptidyl-serine phosphorylation	4/40	108/18723	8.15E-05	0.000909167	0.000409844	PTGS2/BCL2/AKT1/IFNG	4
BP	GO:0030336	negative regulation of cell migration	6/40	344/18723	8.34E-05	0.000925629	0.000417265	DPP4/BCL2/PPARG/AKT1/HMOX1/CYP1B1	6
BP	GO:0071276	cellular response to cadmium ion	3/40	40/18723	8.45E-05	0.000929511	0.000419015	AKT1/HMOX1/CYP1A2	3
BP	GO:0006469	negative regulation of protein kinase activity	5/40	212/18723	8.46E-05	0.000929511	0.000419015	CASP3/PPARG/AKT1/IL1B/IFNG	5
BP	GO:0009408	response to heat	4/40	110/18723	8.76E-05	0.000947974	0.000427338	PTGS2/AKT1/HMOX1/CD14	4
BP	GO:0018958	phenol-containing compound metabolic process	4/40	110/18723	8.76E-05	0.000947974	0.000427338	MAOB/MAOA/DRD1/BCL2	4
BP	GO:1905954	positive regulation of lipid localization	4/40	110/18723	8.76E-05	0.000947974	0.000427338	RXRA/PON1/PPARG/IL1B	4
BP	GO:1901342	regulation of vasculature development	6/40	348/18723	8.89E-05	0.000957833	0.000431782	PPARG/STAT1/HMOX1/CYP1B1/IL1B/KDR	6
BP	GO:0050870	positive regulation of T cell activation	5/40	216/18723	9.24E-05	0.000990724	0.000446609	DPP4/AKT1/VCAM1/IL1B/IFNG	5
BP	GO:0002526	acute inflammatory response	4/40	112/18723	9.39E-05	0.001002112	0.000451743	PTGS2/ICAM1/VCAM1/IL1B	4
BP	GO:0042445	hormone metabolic process	5/40	218/18723	9.65E-05	0.00102481	0.000461975	ESR1/CYP3A4/CYP1A2/CYP1A1/CYP1B1	5
BP	GO:0046688	response to copper ion	3/40	42/18723	9.79E-05	0.001034467	0.000466328	CYP1A2/CYP1A1/ICAM1	3
BP	GO:0034764	positive regulation of transmembrane transport	5/40	219/18723	9.86E-05	0.001037242	0.000467579	CA2/DRD1/AKT1/INSR/IFNG	5
BP	GO:0071219	cellular response to molecule of bacterial origin	5/40	221/18723	0.000102915	0.00107402	0.000484158	NOS2/AKT1/ICAM1/IL1B/CD14	5
BP	GO:0045981	positive regulation of nucleotide metabolic process	3/40	43/18723	0.000105065	0.00107402	0.000484158	NOS2/INSR/IFNG	3
BP	GO:0060443	mammary gland morphogenesis	3/40	43/18723	0.000105065	0.00107402	0.000484158	PGR/AR/ESR1	3
BP	GO:1900544	positive regulation of purine nucleotide metabolic process	3/40	43/18723	0.000105065	0.00107402	0.000484158	NOS2/INSR/IFNG	3
BP	GO:2001239	regulation of extrinsic apoptotic signaling pathway in absence of ligand	3/40	43/18723	0.000105065	0.00107402	0.000484158	BCL2/AKT1/IL1B	3
BP	GO:0071900	regulation of protein serine/threonine kinase activity	6/40	359/18723	0.000105475	0.00107402	0.000484158	CASP3/PPARG/AKT1/INSR/IL1B/IFNG	6
BP	GO:2000146	negative regulation of cell motility	6/40	359/18723	0.000105475	0.00107402	0.000484158	DPP4/BCL2/PPARG/AKT1/HMOX1/CYP1B1	6
BP	GO:0006720	isoprenoid metabolic process	4/40	116/18723	0.000107614	0.001080986	0.000487298	CYP3A4/CYP1A2/CYP1A1/CYP1B1	4
BP	GO:0030518	intracellular steroid hormone receptor signaling pathway	4/40	116/18723	0.000107614	0.001080986	0.000487298	PGR/AR/ESR1/NR3C1	4
BP	GO:1990748	cellular detoxification	4/40	116/18723	0.000107614	0.001080986	0.000487298	PTGS2/PTGS1/GSTM1/CAT	4
BP	GO:0051251	positive regulation of lymphocyte activation	6/40	362/18723	0.000110395	0.00110395	0.00049765	DPP4/BCL2/AKT1/VCAM1/IL1B/IFNG	6
BP	GO:0051098	regulation of binding	6/40	363/18723	0.000112075	0.001110919	0.000500792	PON1/PPARG/AKT1/HMOX1/SLPI/IFNG	6
BP	GO:0006775	fat-soluble vitamin metabolic process	3/40	44/18723	0.000112586	0.001110919	0.000500792	CYP3A4/CYP1A1/IFNG	3
BP	GO:0150076	neuroinflammatory response	3/40	44/18723	0.000112586	0.001110919	0.000500792	PTGS2/IL1B/IFNG	3
BP	GO:0071241	cellular response to inorganic substance	5/40	226/18723	0.000114318	0.001123039	0.000506255	PTGS2/AKT1/HMOX1/CYP1A2/CYP1A1	5
BP	GO:0022612	gland morphogenesis	4/40	118/18723	0.000114979	0.001124576	0.000506948	PGR/AR/ESR1/BCL2	4
BP	GO:0051271	negative regulation of cellular component movement	6/40	367/18723	0.000118999	0.001158814	0.000522382	DPP4/BCL2/PPARG/AKT1/HMOX1/CYP1B1	6
BP	GO:0008631	intrinsic apoptotic signaling pathway in response to oxidative stress	3/40	45/18723	0.00012045	0.001162785	0.000524172	BCL2/AKT1/CYP1B1	3
BP	GO:0022602	ovulation cycle process	3/40	45/18723	0.00012045	0.001162785	0.000524172	PGR/ESR1/CASP3	3
BP	GO:0050900	leukocyte migration	6/40	369/18723	0.000122587	0.001174372	0.000529396	DPP4/AKT1/HMOX1/ICAM1/SELE/VCAM1	6
BP	GO:0071901	negative regulation of protein serine/threonine kinase activity	4/40	120/18723	0.000122703	0.001174372	0.000529396	CASP3/PPARG/AKT1/IL1B	4
BP	GO:0045333	cellular respiration	5/40	230/18723	0.00012412	0.001182857	0.000533221	NOS2/AKT1/CYP1A2/IFNG/CAT	5
BP	GO:0007157	heterophilic cell-cell adhesion via plasma membrane cell adhesion molecules	3/40	46/18723	0.000128663	0.001220928	0.000550383	ICAM1/SELE/VCAM1	3
BP	GO:0010594	regulation of endothelial cell migration	5/40	232/18723	0.000129257	0.001221371	0.000550582	PTGS2/PPARG/AKT1/HMOX1/KDR	5
BP	GO:0097237	cellular response to toxic substance	4/40	124/18723	0.000139272	0.001310453	0.00059074	PTGS2/PTGS1/GSTM1/CAT	4
BP	GO:0033673	negative regulation of kinase activity	5/40	237/18723	0.000142814	0.001338132	0.000603218	CASP3/PPARG/AKT1/IL1B/IFNG	5
BP	GO:0002686	negative regulation of leukocyte migration	3/40	48/18723	0.000146164	0.001358111	0.000612224	DPP4/AKT1/HMOX1	3
BP	GO:0033628	regulation of cell adhesion mediated by integrin	3/40	48/18723	0.000146164	0.001358111	0.000612224	DPP4/PLAU/CYP1B1	3
BP	GO:0006778	porphyrin-containing compound metabolic process	3/40	49/18723	0.000155467	0.001432606	0.000645805	HMOX1/CYP1A2/CYP1A1	3
BP	GO:0043457	regulation of cellular respiration	3/40	49/18723	0.000155467	0.001432606	0.000645805	NOS2/AKT1/IFNG	3
BP	GO:0050727	regulation of inflammatory response	6/40	386/18723	0.00015669	0.001437935	0.000648208	PTGS2/ESR1/PPARG/SELE/IL1B/IFNG	6
BP	GO:1904036	negative regulation of epithelial cell apoptotic process	3/40	50/18723	0.000165146	0.001509322	0.000680388	HMOX1/ICAM1/KDR	3
BP	GO:0043467	regulation of generation of precursor metabolites and energy	4/40	130/18723	0.000167085	0.001520817	0.00068557	NOS2/AKT1/INSR/IFNG	4
BP	GO:0040013	negative regulation of locomotion	6/40	391/18723	0.000168034	0.001523233	0.000686659	DPP4/BCL2/PPARG/AKT1/HMOX1/CYP1B1	6
BP	GO:0071216	cellular response to biotic stimulus	5/40	246/18723	0.000169938	0.001534258	0.000691629	NOS2/AKT1/ICAM1/IL1B/CD14	5
BP	GO:0006636	unsaturated fatty acid biosynthetic process	3/40	51/18723	0.000175208	0.00156913	0.000707349	PTGS2/PTGS1/IL1B	3
BP	GO:0010874	regulation of cholesterol efflux	3/40	51/18723	0.000175208	0.00156913	0.000707349	RXRA/PON1/PPARG	3
BP	GO:0010565	regulation of cellular ketone metabolic process	4/40	133/18723	0.000182403	0.001620549	0.000730528	PTGS2/PPARG/AKT1/IL1B	4
BP	GO:0010595	positive regulation of endothelial cell migration	4/40	133/18723	0.000182403	0.001620549	0.000730528	PTGS2/AKT1/HMOX1/KDR	4
BP	GO:0006869	lipid transport	6/40	398/18723	0.000185	0.001637104	0.000737991	RXRA/PON1/NOS2/PPARG/AKT1/IL1B	6
BP	GO:0001541	ovarian follicle development	3/40	53/18723	0.000196509	0.001712348	0.00077191	ESR1/BCL2/ICAM1	3
BP	GO:0001820	serotonin secretion	2/40	10/18723	0.00019811	0.001712348	0.00077191	MAOB/SLC6A4	2
BP	GO:0019614	catechol-containing compound catabolic process	2/40	10/18723	0.00019811	0.001712348	0.00077191	MAOB/MAOA	2
BP	GO:0042368	vitamin D biosynthetic process	2/40	10/18723	0.00019811	0.001712348	0.00077191	CYP3A4/IFNG	2
BP	GO:0042424	catecholamine catabolic process	2/40	10/18723	0.00019811	0.001712348	0.00077191	MAOB/MAOA	2
BP	GO:0060736	prostate gland growth	2/40	10/18723	0.00019811	0.001712348	0.00077191	AR/ESR1	2
BP	GO:0007611	learning or memory	5/40	255/18723	0.000200841	0.001722602	0.000776533	PTGS2/DRD1/SLC6A4/CASP3/INSR	5
BP	GO:0051924	regulation of calcium ion transport	5/40	255/18723	0.000200841	0.001722602	0.000776533	PTGS2/DRD1/BCL2/AKT1/ICAM1	5
BP	GO:0030879	mammary gland development	4/40	137/18723	0.000204372	0.001746168	0.000787156	PGR/AR/ESR1/AKT1	4
BP	GO:0010959	regulation of metal ion transport	6/40	406/18723	0.000206023	0.001753559	0.000790488	PTGS2/DRD1/BCL2/AKT1/ICAM1/IFNG	6
BP	GO:0006584	catecholamine metabolic process	3/40	54/18723	0.00020776	0.001754945	0.000791113	MAOB/MAOA/DRD1	3
BP	GO:0009712	catechol-containing compound metabolic process	3/40	54/18723	0.00020776	0.001754945	0.000791113	MAOB/MAOA/DRD1	3
BP	GO:0002696	positive regulation of leukocyte activation	6/40	409/18723	0.000214378	0.001804009	0.00081323	DPP4/BCL2/AKT1/VCAM1/IL1B/IFNG	6
BP	GO:0008584	male gonad development	4/40	141/18723	0.000228191	0.001905862	0.000859145	AR/ESR1/BCL2/ICAM1	4
BP	GO:0016241	regulation of macroautophagy	4/40	141/18723	0.000228191	0.001905862	0.000859145	CASP3/AKT1/HMOX1/KDR	4
BP	GO:0046456	icosanoid biosynthetic process	3/40	56/18723	0.000231499	0.001926281	0.000868349	PTGS2/PTGS1/IL1B	3
BP	GO:0046546	development of primary male sexual characteristics	4/40	142/18723	0.000234445	0.001943537	0.000876129	AR/ESR1/BCL2/ICAM1	4
BP	GO:0015833	peptide transport	5/40	264/18723	0.000235867	0.001948084	0.000878178	DPP4/CA2/NOS2/IL1B/IFNG	5
BP	GO:0001660	fever generation	2/40	11/18723	0.000241807	0.001967994	0.000887154	PTGS2/IL1B	2
BP	GO:0019048	modulation by virus of host process	2/40	11/18723	0.000241807	0.001967994	0.000887154	RXRA/INSR	2
BP	GO:0031652	positive regulation of heat generation	2/40	11/18723	0.000241807	0.001967994	0.000887154	PTGS2/IL1B	2
BP	GO:0042135	neurotransmitter catabolic process	2/40	11/18723	0.000241807	0.001967994	0.000887154	MAOB/MAOA	2
BP	GO:0061756	leukocyte adhesion to vascular endothelial cell	3/40	57/18723	0.000243999	0.001978611	0.000891939	ICAM1/SELE/VCAM1	3
BP	GO:0014065	phosphatidylinositol 3-kinase signaling	4/40	144/18723	0.000247322	0.001983983	0.000894361	AKT1/INSR/KDR/CAT	4
BP	GO:0033135	regulation of peptidyl-serine phosphorylation	4/40	144/18723	0.000247322	0.001983983	0.000894361	PTGS2/BCL2/AKT1/IFNG	4
BP	GO:0050867	positive regulation of cell activation	6/40	420/18723	0.000247331	0.001983983	0.000894361	DPP4/BCL2/AKT1/VCAM1/IL1B/IFNG	6
BP	GO:0051348	negative regulation of transferase activity	5/40	268/18723	0.000252849	0.00202098	0.000911039	CASP3/PPARG/AKT1/IL1B/IFNG	5
BP	GO:0010574	regulation of vascular endothelial growth factor production	3/40	58/18723	0.000256928	0.002046247	0.000922429	PTGS2/CYP1B1/IL1B	3
BP	GO:0032768	regulation of monooxygenase activity	3/40	59/18723	0.000270292	0.002118483	0.000954992	AKT1/IL1B/IFNG	3
BP	GO:0033013	tetrapyrrole metabolic process	3/40	59/18723	0.000270292	0.002118483	0.000954992	HMOX1/CYP1A2/CYP1A1	3
BP	GO:0051353	positive regulation of oxidoreductase activity	3/40	59/18723	0.000270292	0.002118483	0.000954992	AKT1/IL1B/IFNG	3
BP	GO:0031331	positive regulation of cellular catabolic process	6/40	427/18723	0.0002703	0.002118483	0.000954992	AKT1/HMOX1/INSR/IL1B/IFNG/KDR	6
BP	GO:0048872	homeostasis of number of cells	5/40	272/18723	0.000270748	0.002118483	0.000954992	BCL2/CASP3/AKT1/STAT1/HMOX1	5
BP	GO:0010212	response to ionizing radiation	4/40	148/18723	0.000274593	0.002141061	0.00096517	BCL2/CASP3/ICAM1/VCAM1	4
BP	GO:0031663	lipopolysaccharide-mediated signaling pathway	3/40	60/18723	0.000284097	0.002205168	0.000994069	AKT1/IL1B/CD14	3
BP	GO:0043270	positive regulation of ion transport	5/40	275/18723	0.000284793	0.002205168	0.000994069	DRD1/SLC6A4/AKT1/IL1B/IFNG	5
BP	GO:0051092	positive regulation of NF-kappaB transcription factor activity	4/40	152/18723	0.000303964	0.002337378	0.001053668	AR/ICAM1/IL1B/CAT	4
BP	GO:0098754	detoxification	4/40	152/18723	0.000303964	0.002337378	0.001053668	PTGS2/PTGS1/GSTM1/CAT	4
BP	GO:0002260	lymphocyte homeostasis	3/40	62/18723	0.000313058	0.002374554	0.001070427	BCL2/CASP3/AKT1	3
BP	GO:0010573	vascular endothelial growth factor production	3/40	62/18723	0.000313058	0.002374554	0.001070427	PTGS2/CYP1B1/IL1B	3
BP	GO:0032757	positive regulation of interleukin-8 production	3/40	62/18723	0.000313058	0.002374554	0.001070427	NOS2/IL1B/CD14	3
BP	GO:0046824	positive regulation of nucleocytoplasmic transport	3/40	62/18723	0.000313058	0.002374554	0.001070427	PTGS2/IL1B/IFNG	3
BP	GO:0007249	I-kappaB kinase/NF-kappaB signaling	5/40	281/18723	0.000314541	0.002377713	0.001071851	ESR1/AKT1/STAT1/HMOX1/IL1B	5
BP	GO:0019336	phenol-containing compound catabolic process	2/40	13/18723	0.000342001	0.002547524	0.0011484	MAOB/MAOA	2
BP	GO:0031392	regulation of prostaglandin biosynthetic process	2/40	13/18723	0.000342001	0.002547524	0.0011484	PTGS2/IL1B	2
BP	GO:0042362	fat-soluble vitamin biosynthetic process	2/40	13/18723	0.000342001	0.002547524	0.0011484	CYP3A4/IFNG	2
BP	GO:0051709	regulation of killing of cells of other organism	2/40	13/18723	0.000342001	0.002547524	0.0011484	NOS2/IFNG	2
BP	GO:0070542	response to fatty acid	3/40	64/18723	0.000343859	0.002547524	0.0011484	PTGS2/PON1/CAT	3
BP	GO:1903409	reactive oxygen species biosynthetic process	3/40	64/18723	0.000343859	0.002547524	0.0011484	MAOB/CYP1A2/CYP1A1	3
BP	GO:0010876	lipid localization	6/40	448/18723	0.000349453	0.002580396	0.001163218	RXRA/PON1/NOS2/PPARG/AKT1/IL1B	6
BP	GO:0038034	signal transduction in absence of ligand	3/40	65/18723	0.000359964	0.002640528	0.001190326	BCL2/AKT1/IL1B	3
BP	GO:0097192	extrinsic apoptotic signaling pathway in absence of ligand	3/40	65/18723	0.000359964	0.002640528	0.001190326	BCL2/AKT1/IL1B	3
BP	GO:0019229	regulation of vasoconstriction	3/40	66/18723	0.000376549	0.002744129	0.001237027	PTGS2/AKT1/ICAM1	3
BP	GO:0045600	positive regulation of fat cell differentiation	3/40	66/18723	0.000376549	0.002744129	0.001237027	PTGS2/PPARG/AKT1	3
BP	GO:0031650	regulation of heat generation	2/40	14/18723	0.000398461	0.002881296	0.001298862	PTGS2/IL1B	2
BP	GO:0070141	response to UV-A	2/40	14/18723	0.000398461	0.002881296	0.001298862	AKT1/MMP1	2
BP	GO:0050890	cognition	5/40	296/18723	0.000399247	0.002881296	0.001298862	PTGS2/DRD1/SLC6A4/CASP3/INSR	5
BP	GO:0042698	ovulation cycle	3/40	68/18723	0.000411176	0.002957813	0.001333355	PGR/ESR1/CASP3	3
BP	GO:0046661	male sex differentiation	4/40	165/18723	0.000415041	0.002966472	0.001337258	AR/ESR1/BCL2/ICAM1	4
BP	GO:0050796	regulation of insulin secretion	4/40	165/18723	0.000415041	0.002966472	0.001337258	DPP4/NOS2/IL1B/IFNG	4
BP	GO:0023061	signal release	6/40	463/18723	0.00041637	0.002966472	0.001337258	DPP4/MAOB/SLC6A4/NOS2/IL1B/IFNG	6
BP	GO:0033344	cholesterol efflux	3/40	69/18723	0.000429231	0.003038682	0.001369809	RXRA/PON1/PPARG	3
BP	GO:0050805	negative regulation of synaptic transmission	3/40	69/18723	0.000429231	0.003038682	0.001369809	PTGS2/SLC6A4/IL1B	3
BP	GO:0042886	amide transport	5/40	301/18723	0.000431	0.003041551	0.001371103	DPP4/CA2/NOS2/IL1B/IFNG	5
BP	GO:0019439	aromatic compound catabolic process	6/40	467/18723	0.000435809	0.003065785	0.001382027	MAOB/MAOA/PON1/AKT1/HMOX1/CYP1A1	6
BP	GO:0045123	cellular extravasation	3/40	70/18723	0.000447788	0.003140148	0.001415549	ICAM1/SELE/VCAM1	3
BP	GO:0032310	prostaglandin secretion	2/40	15/18723	0.000459142	0.003189678	0.001437877	NOS2/IL1B	2
BP	GO:0045725	positive regulation of glycogen biosynthetic process	2/40	15/18723	0.000459142	0.003189678	0.001437877	AKT1/INSR	2
BP	GO:2001279	regulation of unsaturated fatty acid biosynthetic process	2/40	15/18723	0.000459142	0.003189678	0.001437877	PTGS2/IL1B	2
BP	GO:0032722	positive regulation of chemokine production	3/40	71/18723	0.000466853	0.003233174	0.001457484	HMOX1/IL1B/IFNG	3
BP	GO:0046890	regulation of lipid biosynthetic process	4/40	171/18723	0.000475012	0.003279492	0.001478364	PTGS2/AKT1/IL1B/IFNG	4
BP	GO:0032409	regulation of transporter activity	5/40	310/18723	0.00049293	0.003392694	0.001529395	RXRA/BCL2/PON1/PPARG/IFNG	5
BP	GO:0035924	cellular response to vascular endothelial growth factor stimulus	3/40	73/18723	0.00050653	0.003464911	0.00156195	AKT1/VCAM1/KDR	3
BP	GO:0070988	demethylation	3/40	73/18723	0.00050653	0.003464911	0.00156195	CYP3A4/CYP1A2/CYP1A1	3
BP	GO:0045787	positive regulation of cell cycle	5/40	313/18723	0.000514995	0.003512047	0.001583198	SLC6A4/AKT1/CYP1A1/INSR/IL1B	5
BP	GO:0034393	positive regulation of smooth muscle cell apoptotic process	2/40	16/18723	0.000524025	0.003541138	0.001596312	PPARG/IFNG	2
BP	GO:0051044	positive regulation of membrane protein ectodomain proteolysis	2/40	16/18723	0.000524025	0.003541138	0.001596312	IL1B/IFNG	2
BP	GO:0071391	cellular response to estrogen stimulus	2/40	16/18723	0.000524025	0.003541138	0.001596312	AR/ESR1	2
BP	GO:0051881	regulation of mitochondrial membrane potential	3/40	74/18723	0.000527153	0.003551513	0.001600989	BCL2/AKT1/KDR	3
BP	GO:0045913	positive regulation of carbohydrate metabolic process	3/40	75/18723	0.000548307	0.003671845	0.001655233	AKT1/INSR/IFNG	3
BP	GO:0048662	negative regulation of smooth muscle cell proliferation	3/40	75/18723	0.000548307	0.003671845	0.001655233	PPARG/HMOX1/IFNG	3
BP	GO:0009266	response to temperature stimulus	4/40	178/18723	0.000552515	0.003677937	0.00165798	PTGS2/AKT1/HMOX1/CD14	4
BP	GO:0048015	phosphatidylinositol-mediated signaling	4/40	178/18723	0.000552515	0.003677937	0.00165798	AKT1/INSR/KDR/CAT	4
BP	GO:1901214	regulation of neuron death	5/40	319/18723	0.000561355	0.00372566	0.001679493	BCL2/CASP3/AKT1/HMOX1/IFNG	5
BP	GO:0009895	negative regulation of catabolic process	5/40	320/18723	0.000569377	0.003756543	0.001693415	BCL2/NOS2/AKT1/HMOX1/IL1B	5
BP	GO:0016042	lipid catabolic process	5/40	320/18723	0.000569377	0.003756543	0.001693415	AKT1/CYP3A4/CYP1A2/CYP1B1/IL1B	5
BP	GO:0009896	positive regulation of catabolic process	6/40	492/18723	0.000573977	0.003775718	0.001702058	AKT1/HMOX1/INSR/IL1B/IFNG/KDR	6
BP	GO:0045766	positive regulation of angiogenesis	4/40	181/18723	0.000588337	0.003836233	0.001729338	HMOX1/CYP1B1/IL1B/KDR	4
BP	GO:0097696	receptor signaling pathway via STAT	4/40	181/18723	0.000588337	0.003836233	0.001729338	PPARG/STAT1/CYP1B1/IFNG	4
BP	GO:1904018	positive regulation of vasculature development	4/40	181/18723	0.000588337	0.003836233	0.001729338	HMOX1/CYP1B1/IL1B/KDR	4
BP	GO:0010827	regulation of glucose transmembrane transport	3/40	77/18723	0.00059223	0.003844758	0.001733181	AKT1/INSR/IL1B	3
BP	GO:0070875	positive regulation of glycogen metabolic process	2/40	17/18723	0.000593093	0.003844758	0.001733181	AKT1/INSR	2
BP	GO:0048017	inositol lipid-mediated signaling	4/40	182/18723	0.000600636	0.003882374	0.001750138	AKT1/INSR/KDR/CAT	4
BP	GO:0032371	regulation of sterol transport	3/40	78/18723	0.00061501	0.00392972	0.001771481	RXRA/PON1/PPARG	3
BP	GO:0032374	regulation of cholesterol transport	3/40	78/18723	0.00061501	0.00392972	0.001771481	RXRA/PON1/PPARG	3
BP	GO:0090049	regulation of cell migration involved in sprouting angiogenesis	3/40	78/18723	0.00061501	0.00392972	0.001771481	PTGS2/HMOX1/KDR	3
BP	GO:1901616	organic hydroxy compound catabolic process	3/40	78/18723	0.00061501	0.00392972	0.001771481	MAOB/MAOA/CYP3A4	3
BP	GO:0014068	positive regulation of phosphatidylinositol 3-kinase signaling	3/40	79/18723	0.000638343	0.004045874	0.001823842	INSR/KDR/CAT	3
BP	GO:0002040	sprouting angiogenesis	4/40	185/18723	0.000638631	0.004045874	0.001823842	PTGS2/AKT1/HMOX1/KDR	4
BP	GO:0043433	negative regulation of DNA-binding transcription factor activity	4/40	185/18723	0.000638631	0.004045874	0.001823842	ESR1/HMOX1/CYP1B1/CAT	4
BP	GO:0048638	regulation of developmental growth	5/40	330/18723	0.000654436	0.00409342	0.001845276	AR/SLC6A4/BCL2/AKT1/INSR	5
BP	GO:0019216	regulation of lipid metabolic process	5/40	331/18723	0.000663439	0.00409342	0.001845276	PTGS2/PPARG/AKT1/IL1B/IFNG	5
BP	GO:0071214	cellular response to abiotic stimulus	5/40	331/18723	0.000663439	0.00409342	0.001845276	PTGS2/CASP3/AKT1/MMP1/IL1B	5
BP	GO:0104004	cellular response to environmental stimulus	5/40	331/18723	0.000663439	0.00409342	0.001845276	PTGS2/CASP3/AKT1/MMP1/IL1B	5
BP	GO:0015732	prostaglandin transport	2/40	18/18723	0.000666328	0.00409342	0.001845276	NOS2/IL1B	2
BP	GO:0030728	ovulation	2/40	18/18723	0.000666328	0.00409342	0.001845276	PTGS2/PGR	2
BP	GO:0030730	sequestering of triglyceride	2/40	18/18723	0.000666328	0.00409342	0.001845276	PPARG/IL1B	2
BP	GO:0031649	heat generation	2/40	18/18723	0.000666328	0.00409342	0.001845276	PTGS2/IL1B	2
BP	GO:0033189	response to vitamin A	2/40	18/18723	0.000666328	0.00409342	0.001845276	CYP1A1/CAT	2
BP	GO:0060749	mammary gland alveolus development	2/40	18/18723	0.000666328	0.00409342	0.001845276	AR/ESR1	2
BP	GO:0061377	mammary gland lobule development	2/40	18/18723	0.000666328	0.00409342	0.001845276	AR/ESR1	2
BP	GO:0071260	cellular response to mechanical stimulus	3/40	81/18723	0.000686691	0.004206924	0.001896442	PTGS2/AKT1/IL1B	3
BP	GO:0008625	extrinsic apoptotic signaling pathway via death domain receptors	3/40	82/18723	0.000711716	0.004348291	0.001960169	BCL2/HMOX1/ICAM1	3
BP	GO:0002697	regulation of immune effector process	5/40	339/18723	0.000738853	0.004494532	0.002026093	NOS2/HMOX1/ICAM1/IL1B/IFNG	5
BP	GO:0044003	modulation by symbiont of host process	2/40	19/18723	0.000743714	0.004494532	0.002026093	RXRA/INSR	2
BP	GO:0045821	positive regulation of glycolytic process	2/40	19/18723	0.000743714	0.004494532	0.002026093	INSR/IFNG	2
BP	GO:0070989	oxidative demethylation	2/40	19/18723	0.000743714	0.004494532	0.002026093	CYP3A4/CYP1A2	2
BP	GO:0010660	regulation of muscle cell apoptotic process	3/40	84/18723	0.000763495	0.004576867	0.002063209	PPARG/HMOX1/IFNG	3
BP	GO:0015844	monoamine transport	3/40	84/18723	0.000763495	0.004576867	0.002063209	MAOB/DRD1/SLC6A4	3
BP	GO:1900542	regulation of purine nucleotide metabolic process	3/40	84/18723	0.000763495	0.004576867	0.002063209	NOS2/INSR/IFNG	3
BP	GO:0001933	negative regulation of protein phosphorylation	5/40	342/18723	0.00076873	0.00459589	0.002071784	CASP3/PPARG/AKT1/IL1B/IFNG	5
BP	GO:0030073	insulin secretion	4/40	195/18723	0.000777632	0.004636684	0.002090174	DPP4/NOS2/IL1B/IFNG	4
BP	GO:0010507	negative regulation of autophagy	3/40	85/18723	0.00079026	0.004699415	0.002118453	BCL2/AKT1/HMOX1	3
BP	GO:0090276	regulation of peptide hormone secretion	4/40	196/18723	0.000792617	0.004700893	0.002119119	DPP4/NOS2/IL1B/IFNG	4
BP	GO:0006140	regulation of nucleotide metabolic process	3/40	86/18723	0.000817616	0.00481746	0.002171666	NOS2/INSR/IFNG	3
BP	GO:0015908	fatty acid transport	3/40	86/18723	0.000817616	0.00481746	0.002171666	PPARG/AKT1/IL1B	3
BP	GO:0006837	serotonin transport	2/40	20/18723	0.000825233	0.00481746	0.002171666	MAOB/SLC6A4	2
BP	GO:0009110	vitamin biosynthetic process	2/40	20/18723	0.000825233	0.00481746	0.002171666	CYP3A4/IFNG	2
BP	GO:0051900	regulation of mitochondrial depolarization	2/40	20/18723	0.000825233	0.00481746	0.002171666	BCL2/KDR	2
BP	GO:1902004	positive regulation of amyloid-beta formation	2/40	20/18723	0.000825233	0.00481746	0.002171666	CASP3/IFNG	2
BP	GO:0001776	leukocyte homeostasis	3/40	87/18723	0.000845567	0.004910457	0.002213588	BCL2/CASP3/AKT1	3
BP	GO:1900182	positive regulation of protein localization to nucleus	3/40	87/18723	0.000845567	0.004910457	0.002213588	PTGS2/AKT1/IFNG	3
BP	GO:0002791	regulation of peptide secretion	4/40	200/18723	0.000854604	0.004937223	0.002225654	DPP4/NOS2/IL1B/IFNG	4
BP	GO:0071902	positive regulation of protein serine/threonine kinase activity	4/40	200/18723	0.000854604	0.004937223	0.002225654	AKT1/INSR/IL1B/IFNG	4
BP	GO:0010657	muscle cell apoptotic process	3/40	89/18723	0.000903278	0.005191588	0.002340319	PPARG/HMOX1/IFNG	3
BP	GO:0051701	biological process involved in interaction with host	4/40	203/18723	0.00090329	0.005191588	0.002340319	RXRA/DPP4/ICAM1/INSR	4
BP	GO:0071498	cellular response to fluid shear stress	2/40	21/18723	0.000910868	0.005221688	0.002353888	PTGS2/CA2	2
BP	GO:0050679	positive regulation of epithelial cell proliferation	4/40	207/18723	0.000971209	0.005553324	0.002503387	AR/AKT1/HMOX1/KDR	4
BP	GO:0070997	neuron death	5/40	361/18723	0.000979483	0.005586309	0.002518256	BCL2/CASP3/AKT1/HMOX1/IFNG	5
BP	GO:0035357	peroxisome proliferator activated receptor signaling pathway	2/40	22/18723	0.001000603	0.005648972	0.002546504	RXRA/PPARG	2
BP	GO:0035584	calcium-mediated signaling using intracellular calcium source	2/40	22/18723	0.001000603	0.005648972	0.002546504	VCAM1/KDR	2
BP	GO:0055093	response to hyperoxia	2/40	22/18723	0.001000603	0.005648972	0.002546504	CYP1A1/CAT	2
BP	GO:0060965	negative regulation of gene silencing by miRNA	2/40	22/18723	0.001000603	0.005648972	0.002546504	ESR1/PPARG	2
BP	GO:0032755	positive regulation of interleukin-6 production	3/40	93/18723	0.001026072	0.005763577	0.002598167	NOS2/IL1B/IFNG	3
BP	GO:0033273	response to vitamin	3/40	93/18723	0.001026072	0.005763577	0.002598167	PTGS2/CYP1A1/CAT	3
BP	GO:0042180	cellular ketone metabolic process	4/40	211/18723	0.001042654	0.005827367	0.002626923	PTGS2/PPARG/AKT1/IL1B	4
BP	GO:0043491	protein kinase B signaling	4/40	211/18723	0.001042654	0.005827367	0.002626923	AKT1/INSR/IL1B/KDR	4
BP	GO:0001505	regulation of neurotransmitter levels	4/40	213/18723	0.00107973	0.006019496	0.002713533	MAOB/MAOA/DRD1/SLC6A4	4
BP	GO:0036473	cell death in response to oxidative stress	3/40	95/18723	0.001091235	0.006055967	0.002729973	BCL2/AKT1/CYP1B1	3
BP	GO:0045723	positive regulation of fatty acid biosynthetic process	2/40	23/18723	0.001094419	0.006055967	0.002729973	PTGS2/IL1B	2
BP	GO:0051882	mitochondrial depolarization	2/40	23/18723	0.001094419	0.006055967	0.002729973	BCL2/KDR	2
BP	GO:1904035	regulation of epithelial cell apoptotic process	3/40	96/18723	0.001124775	0.006208537	0.00279875	HMOX1/ICAM1/KDR	3
BP	GO:0009612	response to mechanical stimulus	4/40	216/18723	0.00113707	0.006260905	0.002822358	PTGS2/AKT1/STAT1/IL1B	4
BP	GO:0044282	small molecule catabolic process	5/40	376/18723	0.001174182	0.006449323	0.002907295	PON1/NOS2/AKT1/CYP3A4/CYP1A1	5
BP	GO:0010288	response to lead ion	2/40	24/18723	0.001192301	0.006461574	0.002912817	PTGS2/CAT	2
BP	GO:0051043	regulation of membrane protein ectodomain proteolysis	2/40	24/18723	0.001192301	0.006461574	0.002912817	IL1B/IFNG	2
BP	GO:0060149	negative regulation of posttranscriptional gene silencing	2/40	24/18723	0.001192301	0.006461574	0.002912817	ESR1/PPARG	2
BP	GO:0060967	negative regulation of gene silencing by RNA	2/40	24/18723	0.001192301	0.006461574	0.002912817	ESR1/PPARG	2
BP	GO:0032642	regulation of chemokine production	3/40	98/18723	0.001193798	0.006461574	0.002912817	HMOX1/IL1B/IFNG	3
BP	GO:2001243	negative regulation of intrinsic apoptotic signaling pathway	3/40	98/18723	0.001193798	0.006461574	0.002912817	PTGS2/BCL2/AKT1	3
BP	GO:0031341	regulation of cell killing	3/40	99/18723	0.001229289	0.006621532	0.002984925	NOS2/ICAM1/IFNG	3
BP	GO:0032602	chemokine production	3/40	99/18723	0.001229289	0.006621532	0.002984925	HMOX1/IL1B/IFNG	3
BP	GO:0030099	myeloid cell differentiation	5/40	381/18723	0.001245062	0.006690335	0.003015941	CA2/CASP3/PPARG/STAT1/IFNG	5
BP	GO:0045807	positive regulation of endocytosis	3/40	100/18723	0.00126544	0.006783489	0.003057933	SELE/INSR/CD14	3
BP	GO:0035902	response to immobilization stress	2/40	25/18723	0.00129423	0.006855423	0.003090361	CYP1A2/CYP1A1	2
BP	GO:0050995	negative regulation of lipid catabolic process	2/40	25/18723	0.00129423	0.006855423	0.003090361	AKT1/IL1B	2
BP	GO:0060740	prostate gland epithelium morphogenesis	2/40	25/18723	0.00129423	0.006855423	0.003090361	AR/ESR1	2
BP	GO:1902993	positive regulation of amyloid precursor protein catabolic process	2/40	25/18723	0.00129423	0.006855423	0.003090361	CASP3/IFNG	2
BP	GO:1904996	positive regulation of leukocyte adhesion to vascular endothelial cell	2/40	25/18723	0.00129423	0.006855423	0.003090361	ICAM1/SELE	2
BP	GO:0006576	cellular biogenic amine metabolic process	3/40	101/18723	0.001302256	0.006858391	0.003091699	MAOB/MAOA/DRD1	3
BP	GO:0098869	cellular oxidant detoxification	3/40	101/18723	0.001302256	0.006858391	0.003091699	PTGS2/PTGS1/CAT	3
BP	GO:0042326	negative regulation of phosphorylation	5/40	385/18723	0.001304017	0.006858391	0.003091699	CASP3/PPARG/AKT1/IL1B/IFNG	5
BP	GO:0034284	response to monosaccharide	4/40	225/18723	0.001321911	0.00691986	0.003119408	PTGS2/CASP3/ICAM1/CAT	4
BP	GO:0050670	regulation of lymphocyte proliferation	4/40	225/18723	0.001321911	0.00691986	0.003119408	BCL2/CASP3/VCAM1/IL1B	4
BP	GO:0032677	regulation of interleukin-8 production	3/40	102/18723	0.001339741	0.006996772	0.003154079	NOS2/IL1B/CD14	3
BP	GO:0002703	regulation of leukocyte mediated immunity	4/40	226/18723	0.001343669	0.007000892	0.003155937	NOS2/HMOX1/ICAM1/IL1B	4
BP	GO:0032944	regulation of mononuclear cell proliferation	4/40	227/18723	0.001365677	0.007082465	0.003192709	BCL2/CASP3/VCAM1/IL1B	4
BP	GO:0098657	import into cell	4/40	227/18723	0.001365677	0.007082465	0.003192709	DRD1/SLC6A4/AKT1/IFNG	4
BP	GO:0032637	interleukin-8 production	3/40	103/18723	0.001377899	0.007112766	0.003206369	NOS2/IL1B/CD14	3
BP	GO:0045639	positive regulation of myeloid cell differentiation	3/40	103/18723	0.001377899	0.007112766	0.003206369	CA2/STAT1/IFNG	3
BP	GO:0002092	positive regulation of receptor internalization	2/40	26/18723	0.001400191	0.007177991	0.003235771	SELE/INSR	2
BP	GO:0006706	steroid catabolic process	2/40	26/18723	0.001400191	0.007177991	0.003235771	CYP3A4/CYP1A2	2
BP	GO:0045672	positive regulation of osteoclast differentiation	2/40	26/18723	0.001400191	0.007177991	0.003235771	CA2/IFNG	2
BP	GO:0071356	cellular response to tumor necrosis factor	4/40	229/18723	0.001410449	0.007213995	0.003252001	AKT1/STAT1/ICAM1/VCAM1	4
BP	GO:1903076	regulation of protein localization to plasma membrane	3/40	104/18723	0.001416736	0.007229568	0.003259022	AR/AKT1/IFNG	3
BP	GO:0006766	vitamin metabolic process	3/40	106/18723	0.001496463	0.007601621	0.00342674	CYP3A4/CYP1A1/IFNG	3
BP	GO:0046822	regulation of nucleocytoplasmic transport	3/40	106/18723	0.001496463	0.007601621	0.00342674	PTGS2/IL1B/IFNG	3
BP	GO:0007160	cell-matrix adhesion	4/40	233/18723	0.001503059	0.007617775	0.003434022	PLAU/BCL2/VCAM1/KDR	4
BP	GO:0042402	cellular biogenic amine catabolic process	2/40	27/18723	0.001510166	0.007619165	0.003434648	MAOB/MAOA	2
BP	GO:0060512	prostate gland morphogenesis	2/40	27/18723	0.001510166	0.007619165	0.003434648	AR/ESR1	2
BP	GO:0051341	regulation of oxidoreductase activity	3/40	107/18723	0.001537361	0.007738861	0.003488606	AKT1/IL1B/IFNG	3
BP	GO:0002699	positive regulation of immune effector process	4/40	235/18723	0.001550921	0.007789536	0.00351145	NOS2/HMOX1/IL1B/IFNG	4
BP	GO:0030072	peptide hormone secretion	4/40	236/18723	0.001575247	0.007876235	0.003550533	DPP4/NOS2/IL1B/IFNG	4
BP	GO:0090068	positive regulation of cell cycle process	4/40	236/18723	0.001575247	0.007876235	0.003550533	AKT1/CYP1A1/INSR/IL1B	4
BP	GO:0031334	positive regulation of protein-containing complex assembly	4/40	237/18723	0.001599838	0.007981295	0.003597893	ESR1/MMP1/ICAM1/IFNG	4
BP	GO:0002675	positive regulation of acute inflammatory response	2/40	28/18723	0.001624139	0.008048513	0.003628195	PTGS2/IL1B	2
BP	GO:0071280	cellular response to copper ion	2/40	28/18723	0.001624139	0.008048513	0.003628195	CYP1A2/CYP1A1	2
BP	GO:1990776	response to angiotensin	2/40	28/18723	0.001624139	0.008048513	0.003628195	PTGS2/CA2	2
BP	GO:1904659	glucose transmembrane transport	3/40	110/18723	0.001664252	0.008229007	0.003709559	AKT1/INSR/IL1B	3
BP	GO:0001503	ossification	5/40	408/18723	0.001684082	0.008308633	0.003745454	PTGS2/BCL2/PPARG/AKT1/CAT	5
BP	GO:0001938	positive regulation of endothelial cell proliferation	3/40	111/18723	0.001707962	0.008389327	0.00378183	AKT1/HMOX1/KDR	3
BP	GO:0014066	regulation of phosphatidylinositol 3-kinase signaling	3/40	111/18723	0.001707962	0.008389327	0.00378183	INSR/KDR/CAT	3
BP	GO:0002790	peptide secretion	4/40	242/18723	0.001726826	0.008445366	0.003807092	DPP4/NOS2/IL1B/IFNG	4
BP	GO:0005979	regulation of glycogen biosynthetic process	2/40	29/18723	0.001742093	0.008445366	0.003807092	AKT1/INSR	2
BP	GO:0009310	amine catabolic process	2/40	29/18723	0.001742093	0.008445366	0.003807092	MAOB/MAOA	2
BP	GO:0010962	regulation of glucan biosynthetic process	2/40	29/18723	0.001742093	0.008445366	0.003807092	AKT1/INSR	2
BP	GO:0060969	negative regulation of gene silencing	2/40	29/18723	0.001742093	0.008445366	0.003807092	ESR1/PPARG	2
BP	GO:0071549	cellular response to dexamethasone stimulus	2/40	29/18723	0.001742093	0.008445366	0.003807092	ICAM1/NR3C1	2
BP	GO:0044106	cellular amine metabolic process	3/40	113/18723	0.001797526	0.00869519	0.00391971	MAOB/MAOA/DRD1	3
BP	GO:0070663	regulation of leukocyte proliferation	4/40	245/18723	0.0018063	0.008718719	0.003930317	BCL2/CASP3/VCAM1/IL1B	4
BP	GO:0031668	cellular response to extracellular stimulus	4/40	246/18723	0.001833347	0.008830159	0.003980553	BCL2/HMOX1/ICAM1/VCAM1	4
BP	GO:0008645	hexose transmembrane transport	3/40	114/18723	0.001843389	0.008840337	0.003985141	AKT1/INSR/IL1B	3
BP	GO:1904892	regulation of receptor signaling pathway via STAT	3/40	114/18723	0.001843389	0.008840337	0.003985141	PPARG/CYP1B1/IFNG	3
BP	GO:0008209	androgen metabolic process	2/40	30/18723	0.001864012	0.008844141	0.003986856	ESR1/CYP3A4	2
BP	GO:0034390	smooth muscle cell apoptotic process	2/40	30/18723	0.001864012	0.008844141	0.003986856	PPARG/IFNG	2
BP	GO:0034391	regulation of smooth muscle cell apoptotic process	2/40	30/18723	0.001864012	0.008844141	0.003986856	PPARG/IFNG	2
BP	GO:0036296	response to increased oxygen levels	2/40	30/18723	0.001864012	0.008844141	0.003986856	CYP1A1/CAT	2
BP	GO:0051968	positive regulation of synaptic transmission, glutamatergic	2/40	30/18723	0.001864012	0.008844141	0.003986856	PTGS2/DRD1	2
BP	GO:0043122	regulation of I-kappaB kinase/NF-kappaB signaling	4/40	249/18723	0.001916178	0.009053131	0.004081067	ESR1/STAT1/HMOX1/IL1B	4
BP	GO:0046883	regulation of hormone secretion	4/40	249/18723	0.001916178	0.009053131	0.004081067	DPP4/NOS2/IL1B/IFNG	4
BP	GO:0008286	insulin receptor signaling pathway	3/40	116/18723	0.001937297	0.009114289	0.004108636	AKT1/INSR/IL1B	3
BP	GO:0015749	monosaccharide transmembrane transport	3/40	116/18723	0.001937297	0.009114289	0.004108636	AKT1/INSR/IL1B	3
BP	GO:0006816	calcium ion transport	5/40	422/18723	0.001952143	0.009164797	0.004131405	PTGS2/DRD1/BCL2/AKT1/ICAM1	5
BP	GO:0030301	cholesterol transport	3/40	117/18723	0.001985351	0.009244641	0.004167398	RXRA/PON1/PPARG	3
BP	GO:0001782	B cell homeostasis	2/40	31/18723	0.001989878	0.009244641	0.004167398	BCL2/CASP3	2
BP	GO:0030212	hyaluronan metabolic process	2/40	31/18723	0.001989878	0.009244641	0.004167398	AKT1/IL1B	2
BP	GO:0048384	retinoic acid receptor signaling pathway	2/40	31/18723	0.001989878	0.009244641	0.004167398	RXRA/PPARG	2
BP	GO:1902042	negative regulation of extrinsic apoptotic signaling pathway via death domain receptors	2/40	31/18723	0.001989878	0.009244641	0.004167398	HMOX1/ICAM1	2
BP	GO:0009743	response to carbohydrate	4/40	253/18723	0.002030619	0.009333792	0.004207586	PTGS2/CASP3/ICAM1/CAT	4
BP	GO:0007613	memory	3/40	118/18723	0.002034143	0.009333792	0.004207586	PTGS2/SLC6A4/INSR	3
BP	GO:0034219	carbohydrate transmembrane transport	3/40	118/18723	0.002034143	0.009333792	0.004207586	AKT1/INSR/IL1B	3
BP	GO:0045446	endothelial cell differentiation	3/40	118/18723	0.002034143	0.009333792	0.004207586	ICAM1/IL1B/KDR	3
BP	GO:0051101	regulation of DNA binding	3/40	118/18723	0.002034143	0.009333792	0.004207586	PPARG/HMOX1/IFNG	3
BP	GO:1903131	mononuclear cell differentiation	5/40	426/18723	0.002034181	0.009333792	0.004207586	BCL2/PPARG/VCAM1/IL1B/IFNG	5
BP	GO:0090140	regulation of mitochondrial fission	2/40	32/18723	0.002119675	0.00968622	0.004366457	PPARG/KDR	2
BP	GO:2000191	regulation of fatty acid transport	2/40	32/18723	0.002119675	0.00968622	0.004366457	AKT1/IL1B	2
BP	GO:0032411	positive regulation of transporter activity	3/40	120/18723	0.00213396	0.009731554	0.004386894	RXRA/PON1/IFNG	3
BP	GO:0042593	glucose homeostasis	4/40	258/18723	0.002180235	0.009902085	0.004463767	PPARG/AKT1/ICAM1/INSR	4
BP	GO:0045165	cell fate commitment	4/40	258/18723	0.002180235	0.009902085	0.004463767	AR/BCL2/CASP3/PPARG	4
BP	GO:1904019	epithelial cell apoptotic process	3/40	121/18723	0.002184992	0.009903519	0.004464414	HMOX1/ICAM1/KDR	3
BP	GO:0002683	negative regulation of immune system process	5/40	434/18723	0.002205817	0.009977629	0.004497822	DPP4/CASP3/PPARG/AKT1/HMOX1	5
BP	GO:0033500	carbohydrate homeostasis	4/40	259/18723	0.002211048	0.009981048	0.004499363	PPARG/AKT1/ICAM1/INSR	4
BP	GO:0046685	response to arsenic-containing substance	2/40	33/18723	0.002253387	0.010131154	0.00456703	HMOX1/CYP1A1	2
BP	GO:0050901	leukocyte tethering or rolling	2/40	33/18723	0.002253387	0.010131154	0.00456703	SELE/VCAM1	2
BP	GO:0010508	positive regulation of autophagy	3/40	124/18723	0.00234263	0.010511196	0.004738349	HMOX1/IFNG/KDR	3
BP	GO:0045936	negative regulation of phosphate metabolic process	5/40	441/18723	0.002364505	0.010537396	0.00475016	CASP3/PPARG/AKT1/IL1B/IFNG	5
BP	GO:0010563	negative regulation of phosphorus metabolic process	5/40	442/18723	0.002387838	0.010537396	0.00475016	CASP3/PPARG/AKT1/IL1B/IFNG	5
BP	GO:0001662	behavioral fear response	2/40	34/18723	0.002390997	0.010537396	0.00475016	DPP4/BCL2	2
BP	GO:0010661	positive regulation of muscle cell apoptotic process	2/40	34/18723	0.002390997	0.010537396	0.00475016	PPARG/IFNG	2
BP	GO:0016242	negative regulation of macroautophagy	2/40	34/18723	0.002390997	0.010537396	0.00475016	AKT1/HMOX1	2
BP	GO:0042573	retinoic acid metabolic process	2/40	34/18723	0.002390997	0.010537396	0.00475016	CYP3A4/CYP1A1	2
BP	GO:0043276	anoikis	2/40	34/18723	0.002390997	0.010537396	0.00475016	BCL2/AKT1	2
BP	GO:0055094	response to lipoprotein particle	2/40	34/18723	0.002390997	0.010537396	0.00475016	PPARG/AKT1	2
BP	GO:2000352	negative regulation of endothelial cell apoptotic process	2/40	34/18723	0.002390997	0.010537396	0.00475016	ICAM1/KDR	2
BP	GO:1904375	regulation of protein localization to cell periphery	3/40	125/18723	0.002396703	0.010541711	0.004752105	AR/AKT1/IFNG	3
BP	GO:0050708	regulation of protein secretion	4/40	268/18723	0.002502064	0.010983469	0.004951245	DPP4/NOS2/IL1B/IFNG	4
BP	GO:0001893	maternal placenta development	2/40	35/18723	0.002532488	0.011051759	0.00498203	PTGS2/AKT1	2
BP	GO:0002209	behavioral defense response	2/40	35/18723	0.002532488	0.011051759	0.00498203	DPP4/BCL2	2
BP	GO:0098810	neurotransmitter reuptake	2/40	35/18723	0.002532488	0.011051759	0.00498203	DRD1/SLC6A4	2
BP	GO:0001952	regulation of cell-matrix adhesion	3/40	128/18723	0.002563557	0.011165492	0.005033299	PLAU/BCL2/KDR	3
BP	GO:0034101	erythrocyte homeostasis	3/40	129/18723	0.002620732	0.011392267	0.005135527	CASP3/STAT1/HMOX1	3
BP	GO:0002691	regulation of cellular extravasation	2/40	36/18723	0.002677845	0.011554127	0.005208493	ICAM1/SELE	2
BP	GO:0070873	regulation of glycogen metabolic process	2/40	36/18723	0.002677845	0.011554127	0.005208493	AKT1/INSR	2
BP	GO:0071402	cellular response to lipoprotein particle stimulus	2/40	36/18723	0.002677845	0.011554127	0.005208493	PPARG/AKT1	2
BP	GO:0015918	sterol transport	3/40	130/18723	0.002678692	0.011554127	0.005208493	RXRA/PON1/PPARG	3
BP	GO:0046683	response to organophosphorus	3/40	131/18723	0.002737441	0.011784736	0.005312449	PTGS2/SLC6A4/STAT1	3
BP	GO:0007346	regulation of mitotic cell cycle	5/40	457/18723	0.002758399	0.011852081	0.005342808	BCL2/AKT1/CYP1A1/INSR/IL1B	5
BP	GO:0032885	regulation of polysaccharide biosynthetic process	2/40	37/18723	0.002827051	0.01210043	0.005454761	AKT1/INSR	2
BP	GO:0048009	insulin-like growth factor receptor signaling pathway	2/40	37/18723	0.002827051	0.01210043	0.005454761	AR/AKT1	2
BP	GO:0010742	macrophage derived foam cell differentiation	2/40	38/18723	0.00298009	0.012634222	0.005695389	PPARG/STAT1	2
BP	GO:0042596	fear response	2/40	38/18723	0.00298009	0.012634222	0.005695389	DPP4/BCL2	2
BP	GO:0090077	foam cell differentiation	2/40	38/18723	0.00298009	0.012634222	0.005695389	PPARG/STAT1	2
BP	GO:0097242	amyloid-beta clearance	2/40	38/18723	0.00298009	0.012634222	0.005695389	INSR/IFNG	2
BP	GO:1903580	positive regulation of ATP metabolic process	2/40	38/18723	0.00298009	0.012634222	0.005695389	INSR/IFNG	2
BP	GO:0033674	positive regulation of kinase activity	5/40	467/18723	0.003027644	0.012804143	0.005771988	AKT1/INSR/IL1B/IFNG/KDR	5
BP	GO:0003158	endothelium development	3/40	136/18723	0.003043137	0.012804143	0.005771988	ICAM1/IL1B/KDR	3
BP	GO:0072073	kidney epithelium development	3/40	136/18723	0.003043137	0.012804143	0.005771988	BCL2/STAT1/CAT	3
BP	GO:1900180	regulation of protein localization to nucleus	3/40	136/18723	0.003043137	0.012804143	0.005771988	PTGS2/AKT1/IFNG	3
BP	GO:0050671	positive regulation of lymphocyte proliferation	3/40	137/18723	0.003106691	0.013046934	0.005881436	BCL2/VCAM1/IL1B	3
BP	GO:0007618	mating	2/40	39/18723	0.003136945	0.013099977	0.005905347	DRD1/SLC6A4	2
BP	GO:0046326	positive regulation of glucose import	2/40	39/18723	0.003136945	0.013099977	0.005905347	AKT1/INSR	2
BP	GO:0071548	response to dexamethasone	2/40	39/18723	0.003136945	0.013099977	0.005905347	ICAM1/NR3C1	2
BP	GO:0019221	cytokine-mediated signaling pathway	5/40	472/18723	0.003169199	0.013193026	0.005947293	PPARG/AKT1/STAT1/IL1B/IFNG	5
BP	GO:0032946	positive regulation of mononuclear cell proliferation	3/40	138/18723	0.003171059	0.013193026	0.005947293	BCL2/VCAM1/IL1B	3
BP	GO:0045598	regulation of fat cell differentiation	3/40	139/18723	0.003236243	0.013410376	0.006045272	PTGS2/PPARG/AKT1	3
BP	GO:0034599	cellular response to oxidative stress	4/40	288/18723	0.003241342	0.013410376	0.006045272	BCL2/AKT1/HMOX1/CYP1B1	4
BP	GO:0046651	lymphocyte proliferation	4/40	288/18723	0.003241342	0.013410376	0.006045272	BCL2/CASP3/VCAM1/IL1B	4
BP	GO:0010863	positive regulation of phospholipase C activity	2/40	40/18723	0.003297601	0.013536786	0.006102256	ESR1/SELE	2
BP	GO:0032094	response to food	2/40	40/18723	0.003297601	0.013536786	0.006102256	AKT1/CYP1A1	2
BP	GO:0150077	regulation of neuroinflammatory response	2/40	40/18723	0.003297601	0.013536786	0.006102256	PTGS2/IL1B	2
BP	GO:1904994	regulation of leukocyte adhesion to vascular endothelial cell	2/40	40/18723	0.003297601	0.013536786	0.006102256	ICAM1/SELE	2
BP	GO:0007292	female gamete generation	3/40	140/18723	0.003302247	0.013536786	0.006102256	PTGS2/PGR/BCL2	3
BP	GO:0044403	biological process involved in symbiotic interaction	4/40	290/18723	0.003322628	0.01359534	0.006128652	RXRA/DPP4/ICAM1/INSR	4
BP	GO:0016236	macroautophagy	4/40	291/18723	0.003363789	0.013713437	0.006181889	CASP3/AKT1/HMOX1/KDR	4
BP	GO:0032943	mononuclear cell proliferation	4/40	291/18723	0.003363789	0.013713437	0.006181889	BCL2/CASP3/VCAM1/IL1B	4
BP	GO:0043410	positive regulation of MAPK cascade	5/40	480/18723	0.003405589	0.01385851	0.006247287	AR/ICAM1/INSR/IL1B/KDR	5
BP	GO:0050729	positive regulation of inflammatory response	3/40	142/18723	0.003436728	0.013934372	0.006281485	PTGS2/IL1B/IFNG	3
BP	GO:2000045	regulation of G1/S transition of mitotic cell cycle	3/40	142/18723	0.003436728	0.013934372	0.006281485	BCL2/AKT1/CYP1A1	3
BP	GO:0001822	kidney development	4/40	293/18723	0.003447156	0.013935652	0.006282062	CA2/BCL2/STAT1/CAT	4
BP	GO:0010907	positive regulation of glucose metabolic process	2/40	41/18723	0.003462041	0.013935652	0.006282062	AKT1/INSR	2
BP	GO:0042307	positive regulation of protein import into nucleus	2/40	41/18723	0.003462041	0.013935652	0.006282062	PTGS2/IFNG	2
BP	GO:0071470	cellular response to osmotic stress	2/40	41/18723	0.003462041	0.013935652	0.006282062	PTGS2/CASP3	2
BP	GO:0038061	NIK/NF-kappaB signaling	3/40	143/18723	0.003505212	0.014058675	0.006337519	AKT1/IL1B/CD14	3
BP	GO:0070555	response to interleukin-1	3/40	143/18723	0.003505212	0.014058675	0.006337519	ICAM1/SELE/IL1B	3
BP	GO:0046879	hormone secretion	4/40	295/18723	0.003531925	0.01414038	0.006374351	DPP4/NOS2/IL1B/IFNG	4
BP	GO:0001890	placenta development	3/40	144/18723	0.003574529	0.014234285	0.006416683	PTGS2/PPARG/AKT1	3
BP	GO:0007612	learning	3/40	144/18723	0.003574529	0.014234285	0.006416683	PTGS2/DRD1/INSR	3
BP	GO:0010821	regulation of mitochondrion organization	3/40	144/18723	0.003574529	0.014234285	0.006416683	PPARG/AKT1/KDR	3
BP	GO:0000266	mitochondrial fission	2/40	42/18723	0.003630249	0.014328239	0.006459036	PPARG/KDR	2
BP	GO:0051452	intracellular pH reduction	2/40	42/18723	0.003630249	0.014328239	0.006459036	CA2/BCL2	2
BP	GO:0071312	cellular response to alkaloid	2/40	42/18723	0.003630249	0.014328239	0.006459036	CASP3/ICAM1	2
BP	GO:1900274	regulation of phospholipase C activity	2/40	42/18723	0.003630249	0.014328239	0.006459036	ESR1/SELE	2
BP	GO:1902895	positive regulation of pri-miRNA transcription by RNA polymerase II	2/40	42/18723	0.003630249	0.014328239	0.006459036	PPARG/NR3C1	2
BP	GO:1903531	negative regulation of secretion by cell	3/40	147/18723	0.00378751	0.014771648	0.006658921	MAOB/HMOX1/IL1B	3
BP	GO:0006913	nucleocytoplasmic transport	4/40	301/18723	0.003794754	0.014771648	0.006658921	PTGS2/AKT1/IL1B/IFNG	4
BP	GO:0051169	nuclear transport	4/40	301/18723	0.003794754	0.014771648	0.006658921	PTGS2/AKT1/IL1B/IFNG	4
BP	GO:0001504	neurotransmitter uptake	2/40	43/18723	0.003802209	0.014771648	0.006658921	DRD1/SLC6A4	2
BP	GO:0006509	membrane protein ectodomain proteolysis	2/40	43/18723	0.003802209	0.014771648	0.006658921	IL1B/IFNG	2
BP	GO:0045840	positive regulation of mitotic nuclear division	2/40	43/18723	0.003802209	0.014771648	0.006658921	INSR/IL1B	2
BP	GO:0140353	lipid export from cell	2/40	43/18723	0.003802209	0.014771648	0.006658921	NOS2/IL1B	2
BP	GO:1904591	positive regulation of protein import	2/40	43/18723	0.003802209	0.014771648	0.006658921	PTGS2/IFNG	2
BP	GO:1904706	negative regulation of vascular associated smooth muscle cell proliferation	2/40	43/18723	0.003802209	0.014771648	0.006658921	PPARG/HMOX1	2
BP	GO:0072001	renal system development	4/40	302/18723	0.003839817	0.01489181	0.006713089	CA2/BCL2/STAT1/CAT	4
BP	GO:0014074	response to purine-containing compound	3/40	148/18723	0.003860191	0.014944837	0.006736993	PTGS2/SLC6A4/STAT1	3
BP	GO:0005978	glycogen biosynthetic process	2/40	44/18723	0.003977905	0.015241802	0.006870862	AKT1/INSR	2
BP	GO:0009250	glucan biosynthetic process	2/40	44/18723	0.003977905	0.015241802	0.006870862	AKT1/INSR	2
BP	GO:0031295	T cell costimulation	2/40	44/18723	0.003977905	0.015241802	0.006870862	DPP4/AKT1	2
BP	GO:0032881	regulation of polysaccharide metabolic process	2/40	44/18723	0.003977905	0.015241802	0.006870862	AKT1/INSR	2
BP	GO:0048806	genitalia development	2/40	44/18723	0.003977905	0.015241802	0.006870862	AR/ESR1	2
BP	GO:0050999	regulation of nitric-oxide synthase activity	2/40	44/18723	0.003977905	0.015241802	0.006870862	AKT1/IL1B	2
BP	GO:0070665	positive regulation of leukocyte proliferation	3/40	150/18723	0.004008103	0.015331165	0.006911146	BCL2/VCAM1/IL1B	3
BP	GO:0009914	hormone transport	4/40	306/18723	0.004023714	0.015364523	0.006926184	DPP4/NOS2/IL1B/IFNG	4
BP	GO:0003254	regulation of membrane depolarization	2/40	45/18723	0.004157322	0.015721252	0.007086993	BCL2/KDR	2
BP	GO:0006110	regulation of glycolytic process	2/40	45/18723	0.004157322	0.015721252	0.007086993	INSR/IFNG	2
BP	GO:0030850	prostate gland development	2/40	45/18723	0.004157322	0.015721252	0.007086993	AR/ESR1	2
BP	GO:0032309	icosanoid secretion	2/40	45/18723	0.004157322	0.015721252	0.007086993	NOS2/IL1B	2
BP	GO:1904646	cellular response to amyloid-beta	2/40	45/18723	0.004157322	0.015721252	0.007086993	ICAM1/VCAM1	2
BP	GO:0008643	carbohydrate transport	3/40	152/18723	0.004159434	0.015721252	0.007086993	AKT1/INSR/IL1B	3
BP	GO:0019932	second-messenger-mediated signaling	4/40	312/18723	0.004310651	0.016213044	0.007308689	NOS2/SELE/VCAM1/KDR	4
BP	GO:0030856	regulation of epithelial cell differentiation	3/40	154/18723	0.00431421	0.016213044	0.007308689	STAT1/IL1B/IFNG	3
BP	GO:0010828	positive regulation of glucose transmembrane transport	2/40	46/18723	0.004340443	0.016213044	0.007308689	AKT1/INSR	2
BP	GO:0031294	lymphocyte costimulation	2/40	46/18723	0.004340443	0.016213044	0.007308689	DPP4/AKT1	2
BP	GO:0045851	pH reduction	2/40	46/18723	0.004340443	0.016213044	0.007308689	CA2/BCL2	2
BP	GO:0061028	establishment of endothelial barrier	2/40	46/18723	0.004340443	0.016213044	0.007308689	ICAM1/IL1B	2
BP	GO:1900087	positive regulation of G1/S transition of mitotic cell cycle	2/40	46/18723	0.004340443	0.016213044	0.007308689	AKT1/CYP1A1	2
BP	GO:0006606	protein import into nucleus	3/40	155/18723	0.004392896	0.016381537	0.007384644	PTGS2/AKT1/IFNG	3
BP	GO:0018105	peptidyl-serine phosphorylation	4/40	315/18723	0.004459192	0.016600998	0.007483575	PTGS2/BCL2/AKT1/IFNG	4
BP	GO:0046677	response to antibiotic	2/40	47/18723	0.004527252	0.016826287	0.007585133	CASP3/CYP1A1	2
BP	GO:0002262	myeloid cell homeostasis	3/40	157/18723	0.004552882	0.016836216	0.007589609	CASP3/STAT1/HMOX1	3
BP	GO:2000377	regulation of reactive oxygen species metabolic process	3/40	157/18723	0.004552882	0.016836216	0.007589609	BCL2/AKT1/CYP1B1	3
BP	GO:0006959	humoral immune response	4/40	317/18723	0.004560123	0.016836216	0.007589609	BCL2/SLPI/IL1B/IFNG	4
BP	GO:0019058	viral life cycle	4/40	317/18723	0.004560123	0.016836216	0.007589609	DPP4/BCL2/ICAM1/SLPI	4
BP	GO:0070661	leukocyte proliferation	4/40	318/18723	0.004611164	0.016996521	0.007661873	BCL2/CASP3/VCAM1/IL1B	4
BP	GO:0051170	import into nucleus	3/40	159/18723	0.004716368	0.017303532	0.00780027	PTGS2/AKT1/IFNG	3
BP	GO:0002673	regulation of acute inflammatory response	2/40	48/18723	0.004717734	0.017303532	0.00780027	PTGS2/IL1B	2
BP	GO:1902003	regulation of amyloid-beta formation	2/40	48/18723	0.004717734	0.017303532	0.00780027	CASP3/IFNG	2
BP	GO:0090316	positive regulation of intracellular protein transport	3/40	160/18723	0.004799432	0.017574275	0.007922319	PTGS2/IL1B/IFNG	3
BP	GO:0006953	acute-phase response	2/40	49/18723	0.004911873	0.017810532	0.008028821	PTGS2/IL1B	2
BP	GO:0010823	negative regulation of mitochondrion organization	2/40	49/18723	0.004911873	0.017810532	0.008028821	PPARG/AKT1	2
BP	GO:0030857	negative regulation of epithelial cell differentiation	2/40	49/18723	0.004911873	0.017810532	0.008028821	STAT1/IFNG	2
BP	GO:0042304	regulation of fatty acid biosynthetic process	2/40	49/18723	0.004911873	0.017810532	0.008028821	PTGS2/IL1B	2
BP	GO:0060964	regulation of gene silencing by miRNA	2/40	49/18723	0.004911873	0.017810532	0.008028821	ESR1/PPARG	2
BP	GO:1902041	regulation of extrinsic apoptotic signaling pathway via death domain receptors	2/40	49/18723	0.004911873	0.017810532	0.008028821	HMOX1/ICAM1	2
BP	GO:0051100	negative regulation of binding	3/40	162/18723	0.004968213	0.017985577	0.00810773	AKT1/HMOX1/SLPI	3
BP	GO:0051235	maintenance of location	4/40	327/18723	0.005088033	0.018389486	0.008289808	DRD1/PPARG/AKT1/IL1B	4
BP	GO:0060688	regulation of morphogenesis of a branching structure	2/40	50/18723	0.005109654	0.018437747	0.008311564	AR/ESR1	2
BP	GO:0050680	negative regulation of epithelial cell proliferation	3/40	164/18723	0.005140551	0.018459629	0.008321428	AR/PPARG/STAT1	3
BP	GO:0050792	regulation of viral process	3/40	164/18723	0.005140551	0.018459629	0.008321428	BCL2/STAT1/SLPI	3
BP	GO:2001242	regulation of intrinsic apoptotic signaling pathway	3/40	164/18723	0.005140551	0.018459629	0.008321428	PTGS2/BCL2/AKT1	3
BP	GO:0032635	interleukin-6 production	3/40	165/18723	0.005228061	0.018713604	0.008435918	NOS2/IL1B/IFNG	3
BP	GO:0032675	regulation of interleukin-6 production	3/40	165/18723	0.005228061	0.018713604	0.008435918	NOS2/IL1B/IFNG	3
BP	GO:0043124	negative regulation of I-kappaB kinase/NF-kappaB signaling	2/40	51/18723	0.005311059	0.018980229	0.00855611	ESR1/STAT1	2
BP	GO:1902806	regulation of cell cycle G1/S phase transition	3/40	168/18723	0.005495982	0.019587338	0.008829789	BCL2/AKT1/CYP1A1	3
BP	GO:0048260	positive regulation of receptor-mediated endocytosis	2/40	52/18723	0.005516075	0.019587338	0.008829789	SELE/INSR	2
BP	GO:0060147	regulation of posttranscriptional gene silencing	2/40	52/18723	0.005516075	0.019587338	0.008829789	ESR1/PPARG	2
BP	GO:2000378	negative regulation of reactive oxygen species metabolic process	2/40	52/18723	0.005516075	0.019587338	0.008829789	BCL2/AKT1	2
BP	GO:0007259	receptor signaling pathway via JAK-STAT	3/40	170/18723	0.005679116	0.020134227	0.009076321	STAT1/CYP1B1/IFNG	3
BP	GO:0018209	peptidyl-serine modification	4/40	338/18723	0.005714681	0.020167535	0.009091336	PTGS2/BCL2/AKT1/IFNG	4
BP	GO:0007566	embryo implantation	2/40	53/18723	0.005724686	0.020167535	0.009091336	PTGS2/IL1B	2
BP	GO:0060966	regulation of gene silencing by RNA	2/40	53/18723	0.005724686	0.020167535	0.009091336	ESR1/PPARG	2
BP	GO:0071715	icosanoid transport	2/40	53/18723	0.005724686	0.020167535	0.009091336	NOS2/IL1B	2
BP	GO:0042129	regulation of T cell proliferation	3/40	171/18723	0.005772047	0.020238465	0.009123311	CASP3/VCAM1/IL1B	3
BP	GO:0048469	cell maturation	3/40	171/18723	0.005772047	0.020238465	0.009123311	PGR/BCL2/PPARG	3
BP	GO:0051048	negative regulation of secretion	3/40	171/18723	0.005772047	0.020238465	0.009123311	MAOB/HMOX1/IL1B	3
BP	GO:0030520	intracellular estrogen receptor signaling pathway	2/40	54/18723	0.005936875	0.020736727	0.009347923	AR/ESR1	2
BP	GO:1902893	regulation of pri-miRNA transcription by RNA polymerase II	2/40	54/18723	0.005936875	0.020736727	0.009347923	PPARG/NR3C1	2
BP	GO:0006694	steroid biosynthetic process	3/40	173/18723	0.005960647	0.020736727	0.009347923	CYP3A4/CYP1A1/IFNG	3
BP	GO:0010469	regulation of signaling receptor activity	3/40	173/18723	0.005960647	0.020736727	0.009347923	PLAU/PPARG/IFNG	3
BP	GO:0051099	positive regulation of binding	3/40	173/18723	0.005960647	0.020736727	0.009347923	PON1/PPARG/IFNG	3
BP	GO:0048639	positive regulation of developmental growth	3/40	174/18723	0.006056321	0.021036754	0.009483172	BCL2/AKT1/INSR	3
BP	GO:0010676	positive regulation of cellular carbohydrate metabolic process	2/40	55/18723	0.006152628	0.021239938	0.009574766	AKT1/INSR	2
BP	GO:0061614	pri-miRNA transcription by RNA polymerase II	2/40	55/18723	0.006152628	0.021239938	0.009574766	PPARG/NR3C1	2
BP	GO:1902991	regulation of amyloid precursor protein catabolic process	2/40	55/18723	0.006152628	0.021239938	0.009574766	CASP3/IFNG	2
BP	GO:1905475	regulation of protein localization to membrane	3/40	175/18723	0.006152915	0.021239938	0.009574766	AR/AKT1/IFNG	3
BP	GO:0043405	regulation of MAP kinase activity	3/40	177/18723	0.00634887	0.021760188	0.009809289	PPARG/INSR/IL1B	3
BP	GO:0002090	regulation of receptor internalization	2/40	56/18723	0.006371929	0.021760188	0.009809289	SELE/INSR	2
BP	GO:0010518	positive regulation of phospholipase activity	2/40	56/18723	0.006371929	0.021760188	0.009809289	ESR1/SELE	2
BP	GO:0043388	positive regulation of DNA binding	2/40	56/18723	0.006371929	0.021760188	0.009809289	PPARG/IFNG	2
BP	GO:0043470	regulation of carbohydrate catabolic process	2/40	56/18723	0.006371929	0.021760188	0.009809289	INSR/IFNG	2
BP	GO:0071385	cellular response to glucocorticoid stimulus	2/40	56/18723	0.006371929	0.021760188	0.009809289	ICAM1/NR3C1	2
BP	GO:1904645	response to amyloid-beta	2/40	56/18723	0.006371929	0.021760188	0.009809289	ICAM1/VCAM1	2
BP	GO:0006109	regulation of carbohydrate metabolic process	3/40	178/18723	0.006448236	0.021987105	0.009911581	AKT1/INSR/IFNG	3
BP	GO:0033619	membrane protein proteolysis	2/40	57/18723	0.006594763	0.022384052	0.010090521	IL1B/IFNG	2
BP	GO:0034205	amyloid-beta formation	2/40	57/18723	0.006594763	0.022384052	0.010090521	CASP3/IFNG	2
BP	GO:0051785	positive regulation of nuclear division	2/40	57/18723	0.006594763	0.022384052	0.010090521	INSR/IL1B	2
BP	GO:0043409	negative regulation of MAPK cascade	3/40	180/18723	0.006649757	0.022536409	0.010159203	PPARG/AKT1/IL1B	3
BP	GO:0002763	positive regulation of myeloid leukocyte differentiation	2/40	58/18723	0.006821114	0.022942813	0.010342406	CA2/IFNG	2
BP	GO:0002931	response to ischemia	2/40	58/18723	0.006821114	0.022942813	0.010342406	BCL2/AKT1	2
BP	GO:0010043	response to zinc ion	2/40	58/18723	0.006821114	0.022942813	0.010342406	CA2/VCAM1	2
BP	GO:0032481	positive regulation of type I interferon production	2/40	58/18723	0.006821114	0.022942813	0.010342406	STAT1/CD14	2
BP	GO:1902808	positive regulation of cell cycle G1/S phase transition	2/40	58/18723	0.006821114	0.022942813	0.010342406	AKT1/CYP1A1	2
BP	GO:0060401	cytosolic calcium ion transport	3/40	182/18723	0.006855009	0.023022095	0.010378145	DRD1/BCL2/AKT1	3
BP	GO:0009306	protein secretion	4/40	359/18723	0.007050785	0.023468147	0.010579221	DPP4/NOS2/IL1B/IFNG	4
BP	GO:0001836	release of cytochrome c from mitochondria	2/40	59/18723	0.007050968	0.023468147	0.010579221	BCL2/AKT1	2
BP	GO:0043407	negative regulation of MAP kinase activity	2/40	59/18723	0.007050968	0.023468147	0.010579221	PPARG/IL1B	2
BP	GO:0046324	regulation of glucose import	2/40	59/18723	0.007050968	0.023468147	0.010579221	AKT1/INSR	2
BP	GO:0048010	vascular endothelial growth factor receptor signaling pathway	2/40	59/18723	0.007050968	0.023468147	0.010579221	IL1B/KDR	2
BP	GO:2000351	regulation of endothelial cell apoptotic process	2/40	59/18723	0.007050968	0.023468147	0.010579221	ICAM1/KDR	2
BP	GO:0035592	establishment of protein localization to extracellular region	4/40	360/18723	0.007119138	0.023659727	0.010665584	DPP4/NOS2/IL1B/IFNG	4
BP	GO:0042306	regulation of protein import into nucleus	2/40	60/18723	0.007284308	0.02417263	0.010896796	PTGS2/IFNG	2
BP	GO:0031589	cell-substrate adhesion	4/40	363/18723	0.007326835	0.024277627	0.010944127	PLAU/BCL2/VCAM1/KDR	4
BP	GO:0001906	cell killing	3/40	188/18723	0.007493335	0.024774148	0.011167955	NOS2/ICAM1/IFNG	3
BP	GO:0034113	heterotypic cell-cell adhesion	2/40	61/18723	0.00752112	0.024774148	0.011167955	VCAM1/IL1B	2
BP	GO:0050994	regulation of lipid catabolic process	2/40	61/18723	0.00752112	0.024774148	0.011167955	AKT1/IL1B	2
BP	GO:0071384	cellular response to corticosteroid stimulus	2/40	61/18723	0.00752112	0.024774148	0.011167955	ICAM1/NR3C1	2
BP	GO:0009615	response to virus	4/40	367/18723	0.007609971	0.025029845	0.01128322	BCL2/STAT1/CYP1A1/IFNG	4
BP	GO:0071692	protein localization to extracellular region	4/40	368/18723	0.007681871	0.025229119	0.011373051	DPP4/NOS2/IL1B/IFNG	4
BP	GO:1903078	positive regulation of protein localization to plasma membrane	2/40	62/18723	0.007761389	0.025452791	0.01147388	AKT1/IFNG	2
BP	GO:0045862	positive regulation of proteolysis	4/40	372/18723	0.00797397	0.026060397	0.011747783	PPARG/AKT1/IL1B/IFNG	4
BP	GO:0016239	positive regulation of macroautophagy	2/40	63/18723	0.008005099	0.026060397	0.011747783	HMOX1/KDR	2
BP	GO:0022617	extracellular matrix disassembly	2/40	63/18723	0.008005099	0.026060397	0.011747783	DPP4/MMP1	2
BP	GO:0031343	positive regulation of cell killing	2/40	63/18723	0.008005099	0.026060397	0.011747783	NOS2/IFNG	2
BP	GO:1904589	regulation of protein import	2/40	63/18723	0.008005099	0.026060397	0.011747783	PTGS2/IFNG	2
BP	GO:0030098	lymphocyte differentiation	4/40	374/18723	0.008122736	0.026404812	0.011903043	BCL2/VCAM1/IL1B/IFNG	4
BP	GO:0018108	peptidyl-tyrosine phosphorylation	4/40	375/18723	0.008197802	0.026610041	0.011995558	ICAM1/INSR/IFNG/KDR	4
BP	GO:0001885	endothelial cell development	2/40	64/18723	0.008252236	0.026631674	0.01200531	ICAM1/IL1B	2
BP	GO:0030888	regulation of B cell proliferation	2/40	64/18723	0.008252236	0.026631674	0.01200531	BCL2/CASP3	2
BP	GO:0045670	regulation of osteoclast differentiation	2/40	64/18723	0.008252236	0.026631674	0.01200531	CA2/IFNG	2
BP	GO:0048857	neural nucleus development	2/40	64/18723	0.008252236	0.026631674	0.01200531	MAOB/BCL2	2
BP	GO:0018212	peptidyl-tyrosine modification	4/40	378/18723	0.008425745	0.02715233	0.012240017	ICAM1/INSR/IFNG/KDR	4
BP	GO:0015909	long-chain fatty acid transport	2/40	65/18723	0.008502785	0.027243117	0.012280943	PPARG/AKT1	2
BP	GO:0033692	cellular polysaccharide biosynthetic process	2/40	65/18723	0.008502785	0.027243117	0.012280943	AKT1/INSR	2
BP	GO:0072577	endothelial cell apoptotic process	2/40	65/18723	0.008502785	0.027243117	0.012280943	ICAM1/KDR	2
BP	GO:1905330	regulation of morphogenesis of an epithelium	2/40	65/18723	0.008502785	0.027243117	0.012280943	AR/ESR1	2
BP	GO:0042098	T cell proliferation	3/40	199/18723	0.008752712	0.027936347	0.012593444	CASP3/VCAM1/IL1B	3
BP	GO:0050766	positive regulation of phagocytosis	2/40	66/18723	0.008756729	0.027936347	0.012593444	IL1B/IFNG	2
BP	GO:1905953	negative regulation of lipid localization	2/40	66/18723	0.008756729	0.027936347	0.012593444	PPARG/AKT1	2
BP	GO:0006879	cellular iron ion homeostasis	2/40	67/18723	0.009014056	0.028593663	0.012889756	HMOX1/IFNG	2
BP	GO:0010517	regulation of phospholipase activity	2/40	67/18723	0.009014056	0.028593663	0.012889756	ESR1/SELE	2
BP	GO:0032890	regulation of organic acid transport	2/40	67/18723	0.009014056	0.028593663	0.012889756	AKT1/IL1B	2
BP	GO:0050435	amyloid-beta metabolic process	2/40	67/18723	0.009014056	0.028593663	0.012889756	CASP3/IFNG	2
BP	GO:0045860	positive regulation of protein kinase activity	4/40	386/18723	0.009053931	0.028679357	0.012928386	AKT1/INSR/IL1B/IFNG	4
BP	GO:0019722	calcium-mediated signaling	3/40	202/18723	0.009116457	0.028795608	0.012980791	SELE/VCAM1/KDR	3
BP	GO:0032388	positive regulation of intracellular transport	3/40	202/18723	0.009116457	0.028795608	0.012980791	PTGS2/IL1B/IFNG	3
BP	GO:0031640	killing of cells of other organism	2/40	68/18723	0.009274749	0.02921284	0.013168875	NOS2/IFNG	2
BP	GO:0042987	amyloid precursor protein catabolic process	2/40	68/18723	0.009274749	0.02921284	0.013168875	CASP3/IFNG	2
BP	GO:0042176	regulation of protein catabolic process	4/40	391/18723	0.009461762	0.029759843	0.013415459	NOS2/AKT1/IL1B/IFNG	4
BP	GO:0034605	cellular response to heat	2/40	69/18723	0.009538795	0.029792034	0.01342997	PTGS2/HMOX1	2
BP	GO:0051966	regulation of synaptic transmission, glutamatergic	2/40	69/18723	0.009538795	0.029792034	0.01342997	PTGS2/DRD1	2
BP	GO:0060193	positive regulation of lipase activity	2/40	69/18723	0.009538795	0.029792034	0.01342997	ESR1/SELE	2
BP	GO:1901224	positive regulation of NIK/NF-kappaB signaling	2/40	69/18723	0.009538795	0.029792034	0.01342997	IL1B/CD14	2
BP	GO:1904377	positive regulation of protein localization to cell periphery	2/40	69/18723	0.009538795	0.029792034	0.01342997	AKT1/IFNG	2
BP	GO:0017038	protein import	3/40	206/18723	0.009615117	0.029988408	0.013518494	PTGS2/AKT1/IFNG	3
BP	GO:0002573	myeloid leukocyte differentiation	3/40	208/18723	0.009870334	0.030698527	0.013838609	CA2/PPARG/IFNG	3
BP	GO:1901215	negative regulation of neuron death	3/40	208/18723	0.009870334	0.030698527	0.013838609	BCL2/AKT1/HMOX1	3
BP	GO:0043281	regulation of cysteine-type endopeptidase activity involved in apoptotic process	3/40	209/18723	0.009999419	0.031056691	0.014000066	PTGS2/PPARG/AKT1	3
BP	GO:0033555	multicellular organismal response to stress	2/40	71/18723	0.010076882	0.031253752	0.014088899	DPP4/BCL2	2
BP	GO:0007623	circadian rhythm	3/40	210/18723	0.010129491	0.03132977	0.014123168	SLC6A4/NOS2/PPARG	3
BP	GO:0045637	regulation of myeloid cell differentiation	3/40	210/18723	0.010129491	0.03132977	0.014123168	CA2/STAT1/IFNG	3
BP	GO:0030100	regulation of endocytosis	3/40	211/18723	0.010260551	0.031691175	0.014286086	SELE/INSR/CD14	3
BP	GO:0000271	polysaccharide biosynthetic process	2/40	72/18723	0.010350895	0.031837926	0.014352239	AKT1/INSR	2
BP	GO:0005977	glycogen metabolic process	2/40	72/18723	0.010350895	0.031837926	0.014352239	AKT1/INSR	2
BP	GO:0032729	positive regulation of interferon-gamma production	2/40	72/18723	0.010350895	0.031837926	0.014352239	IL1B/CD14	2
BP	GO:0030258	lipid modification	3/40	212/18723	0.010392601	0.031878266	0.014370424	AKT1/CYP3A4/CYP1A1	3
BP	GO:0043523	regulation of neuron apoptotic process	3/40	212/18723	0.010392601	0.031878266	0.014370424	BCL2/CASP3/HMOX1	3
BP	GO:0006073	cellular glucan metabolic process	2/40	73/18723	0.010628201	0.032466971	0.014635807	AKT1/INSR	2
BP	GO:0044042	glucan metabolic process	2/40	73/18723	0.010628201	0.032466971	0.014635807	AKT1/INSR	2
BP	GO:0072088	nephron epithelium morphogenesis	2/40	73/18723	0.010628201	0.032466971	0.014635807	BCL2/STAT1	2
BP	GO:0000082	G1/S transition of mitotic cell cycle	3/40	214/18723	0.010659675	0.032518572	0.014659068	BCL2/AKT1/CYP1A1	3
BP	GO:0031669	cellular response to nutrient levels	3/40	215/18723	0.010794703	0.032885502	0.014824477	BCL2/HMOX1/ICAM1	3
BP	GO:0006801	superoxide metabolic process	2/40	74/18723	0.010908786	0.033142497	0.014940328	NOS2/AKT1	2
BP	GO:0046323	glucose import	2/40	74/18723	0.010908786	0.033142497	0.014940328	AKT1/INSR	2
BP	GO:0033077	T cell differentiation in thymus	2/40	75/18723	0.011192635	0.033912466	0.015287423	BCL2/IL1B	2
BP	GO:0051453	regulation of intracellular pH	2/40	75/18723	0.011192635	0.033912466	0.015287423	CA2/BCL2	2
BP	GO:0009746	response to hexose	3/40	219/18723	0.011344781	0.034326813	0.015474206	PTGS2/CASP3/ICAM1	3
BP	GO:0001937	negative regulation of endothelial cell proliferation	2/40	76/18723	0.011479733	0.034641143	0.015615903	PPARG/STAT1	2
BP	GO:0072028	nephron morphogenesis	2/40	76/18723	0.011479733	0.034641143	0.015615903	BCL2/STAT1	2
BP	GO:0010810	regulation of cell-substrate adhesion	3/40	221/18723	0.011625819	0.035034562	0.015793253	PLAU/BCL2/KDR	3
BP	GO:0034637	cellular carbohydrate biosynthetic process	2/40	78/18723	0.01206362	0.036163528	0.016302181	AKT1/INSR	2
BP	GO:0043154	negative regulation of cysteine-type endopeptidase activity involved in apoptotic process	2/40	78/18723	0.01206362	0.036163528	0.016302181	PTGS2/AKT1	2
BP	GO:0032102	negative regulation of response to external stimulus	4/40	420/18723	0.012065321	0.036163528	0.016302181	DPP4/PLAU/DRD1/PPARG	4
BP	GO:0034329	cell junction assembly	4/40	420/18723	0.012065321	0.036163528	0.016302181	DRD1/BCL2/IL1B/KDR	4
BP	GO:0042060	wound healing	4/40	422/18723	0.01226023	0.036698405	0.016543298	PLAU/CASP3/HMOX1/KDR	4
BP	GO:0046777	protein autophosphorylation	3/40	227/18723	0.01249305	0.037345177	0.016834857	AKT1/INSR/KDR	3
BP	GO:0009791	post-embryonic development	2/40	80/18723	0.012660333	0.037794569	0.017037439	BCL2/CYP1A2	2
BP	GO:0032103	positive regulation of response to external stimulus	4/40	427/18723	0.012756373	0.03792838	0.017097759	PTGS2/IL1B/IFNG/KDR	4
BP	GO:0001649	osteoblast differentiation	3/40	229/18723	0.012790198	0.03792838	0.017097759	PPARG/AKT1/CAT	3
BP	GO:0033157	regulation of intracellular protein transport	3/40	229/18723	0.012790198	0.03792838	0.017097759	PTGS2/IL1B/IFNG	3
BP	GO:0045444	fat cell differentiation	3/40	229/18723	0.012790198	0.03792838	0.017097759	PTGS2/PPARG/AKT1	3
BP	GO:0071695	anatomical structure maturation	3/40	229/18723	0.012790198	0.03792838	0.017097759	PGR/BCL2/PPARG	3
BP	GO:0043254	regulation of protein-containing complex assembly	4/40	428/18723	0.01285713	0.038076229	0.017164408	ESR1/MMP1/ICAM1/IFNG	4
BP	GO:0006096	glycolytic process	2/40	81/18723	0.012963464	0.038188274	0.017214917	INSR/IFNG	2
BP	GO:0030641	regulation of cellular pH	2/40	81/18723	0.012963464	0.038188274	0.017214917	CA2/BCL2	2
BP	GO:0051817	modulation of process of other organism involved in symbiotic interaction	2/40	81/18723	0.012963464	0.038188274	0.017214917	RXRA/INSR	2
BP	GO:0060968	regulation of gene silencing	2/40	81/18723	0.012963464	0.038188274	0.017214917	ESR1/PPARG	2
BP	GO:0045732	positive regulation of protein catabolic process	3/40	231/18723	0.013091396	0.038514266	0.017361871	AKT1/IL1B/IFNG	3
BP	GO:0052548	regulation of endopeptidase activity	4/40	432/18723	0.013265283	0.038885097	0.017529038	PTGS2/PPARG/AKT1/SLPI	4
BP	GO:0001910	regulation of leukocyte mediated cytotoxicity	2/40	82/18723	0.013269757	0.038885097	0.017529038	NOS2/ICAM1	2
BP	GO:0006757	ATP generation from ADP	2/40	82/18723	0.013269757	0.038885097	0.017529038	INSR/IFNG	2
BP	GO:0051899	membrane depolarization	2/40	83/18723	0.0135792	0.039739654	0.017914265	BCL2/KDR	2
BP	GO:2000116	regulation of cysteine-type endopeptidase activity	3/40	235/18723	0.013705977	0.040058099	0.018057817	PTGS2/PPARG/AKT1	3
BP	GO:0046395	carboxylic acid catabolic process	3/40	236/18723	0.013862167	0.040336804	0.018183454	PON1/NOS2/AKT1	3
BP	GO:0048762	mesenchymal cell differentiation	3/40	236/18723	0.013862167	0.040336804	0.018183454	BCL2/STAT1/IL1B	3
BP	GO:0006112	energy reserve metabolic process	2/40	84/18723	0.013891778	0.040336804	0.018183454	AKT1/INSR	2
BP	GO:0006970	response to osmotic stress	2/40	84/18723	0.013891778	0.040336804	0.018183454	PTGS2/CASP3	2
BP	GO:0042440	pigment metabolic process	2/40	84/18723	0.013891778	0.040336804	0.018183454	BCL2/HMOX1	2
BP	GO:0050804	modulation of chemical synaptic transmission	4/40	439/18723	0.013999418	0.040596492	0.018300519	PTGS2/DRD1/SLC6A4/IL1B	4
BP	GO:0002443	leukocyte mediated immunity	4/40	440/18723	0.014106373	0.040800534	0.018392499	NOS2/HMOX1/ICAM1/IL1B	4
BP	GO:0099177	regulation of trans-synaptic signaling	4/40	440/18723	0.014106373	0.040800534	0.018392499	PTGS2/DRD1/SLC6A4/IL1B	4
BP	GO:0001656	metanephros development	2/40	85/18723	0.014207478	0.040880871	0.018428715	BCL2/STAT1	2
BP	GO:0045069	regulation of viral genome replication	2/40	85/18723	0.014207478	0.040880871	0.018428715	BCL2/SLPI	2
BP	GO:0055072	iron ion homeostasis	2/40	85/18723	0.014207478	0.040880871	0.018428715	HMOX1/IFNG	2
BP	GO:0097194	execution phase of apoptosis	2/40	85/18723	0.014207478	0.040880871	0.018428715	CASP3/AKT1	2
BP	GO:0016054	organic acid catabolic process	3/40	240/18723	0.014497132	0.041583585	0.018745492	PON1/NOS2/AKT1	3
BP	GO:0022406	membrane docking	2/40	86/18723	0.014526284	0.041583585	0.018745492	ICAM1/VCAM1	2
BP	GO:1903510	mucopolysaccharide metabolic process	2/40	86/18723	0.014526284	0.041583585	0.018745492	AKT1/IL1B	2
BP	GO:2000117	negative regulation of cysteine-type endopeptidase activity	2/40	86/18723	0.014526284	0.041583585	0.018745492	PTGS2/AKT1	2
BP	GO:0044843	cell cycle G1/S phase transition	3/40	241/18723	0.014658429	0.041908073	0.018891768	BCL2/AKT1/CYP1A1	3
BP	GO:0019915	lipid storage	2/40	87/18723	0.014848183	0.04223399	0.019038688	PPARG/IL1B	2
BP	GO:0044070	regulation of anion transport	2/40	87/18723	0.014848183	0.04223399	0.019038688	CA2/IL1B	2
BP	GO:0048041	focal adhesion assembly	2/40	87/18723	0.014848183	0.04223399	0.019038688	BCL2/KDR	2
BP	GO:1903578	regulation of ATP metabolic process	2/40	87/18723	0.014848183	0.04223399	0.019038688	INSR/IFNG	2
BP	GO:0006898	receptor-mediated endocytosis	3/40	244/18723	0.015148469	0.04303323	0.019398978	SELE/INSR/CD14	3
BP	GO:0051402	neuron apoptotic process	3/40	246/18723	0.015480294	0.043867622	0.019775114	BCL2/CASP3/HMOX1	3
BP	GO:0014910	regulation of smooth muscle cell migration	2/40	89/18723	0.015501205	0.043867622	0.019775114	PLAU/BCL2	2
BP	GO:0051781	positive regulation of cell division	2/40	89/18723	0.015501205	0.043867622	0.019775114	IL1B/CAT	2
BP	GO:0034644	cellular response to UV	2/40	90/18723	0.015832299	0.044634674	0.020120894	PTGS2/MMP1	2
BP	GO:0046031	ADP metabolic process	2/40	90/18723	0.015832299	0.044634674	0.020120894	INSR/IFNG	2
BP	GO:1904705	regulation of vascular associated smooth muscle cell proliferation	2/40	90/18723	0.015832299	0.044634674	0.020120894	PPARG/HMOX1	2
BP	GO:0001657	ureteric bud development	2/40	91/18723	0.016166431	0.045233552	0.020390862	BCL2/CAT	2
BP	GO:0002275	myeloid cell activation involved in immune response	2/40	91/18723	0.016166431	0.045233552	0.020390862	HMOX1/IFNG	2
BP	GO:0006885	regulation of pH	2/40	91/18723	0.016166431	0.045233552	0.020390862	CA2/BCL2	2
BP	GO:0060191	regulation of lipase activity	2/40	91/18723	0.016166431	0.045233552	0.020390862	ESR1/SELE	2
BP	GO:0072080	nephron tubule development	2/40	91/18723	0.016166431	0.045233552	0.020390862	BCL2/STAT1	2
BP	GO:1990874	vascular associated smooth muscle cell proliferation	2/40	91/18723	0.016166431	0.045233552	0.020390862	PPARG/HMOX1	2
BP	GO:0052547	regulation of peptidase activity	4/40	461/18723	0.016474338	0.045831877	0.020660582	PTGS2/PPARG/AKT1/SLPI	4
BP	GO:0010951	negative regulation of endopeptidase activity	3/40	252/18723	0.016500468	0.045831877	0.020660582	PTGS2/AKT1/SLPI	3
BP	GO:0035249	synaptic transmission, glutamatergic	2/40	92/18723	0.016503586	0.045831877	0.020660582	PTGS2/DRD1	2
BP	GO:0048525	negative regulation of viral process	2/40	92/18723	0.016503586	0.045831877	0.020660582	STAT1/SLPI	2
BP	GO:0072163	mesonephric epithelium development	2/40	92/18723	0.016503586	0.045831877	0.020660582	BCL2/CAT	2
BP	GO:0072164	mesonephric tubule development	2/40	92/18723	0.016503586	0.045831877	0.020660582	BCL2/CAT	2
BP	GO:0032088	negative regulation of NF-kappaB transcription factor activity	2/40	93/18723	0.016843751	0.046544691	0.020981912	CYP1B1/CAT	2
BP	GO:0060993	kidney morphogenesis	2/40	93/18723	0.016843751	0.046544691	0.020981912	BCL2/STAT1	2
BP	GO:1901796	regulation of signal transduction by p53 class mediator	2/40	93/18723	0.016843751	0.046544691	0.020981912	BCL2/AKT1	2
BP	GO:1901992	positive regulation of mitotic cell cycle phase transition	2/40	93/18723	0.016843751	0.046544691	0.020981912	AKT1/CYP1A1	2
BP	GO:0000079	regulation of cyclin-dependent protein serine/threonine kinase activity	2/40	94/18723	0.017186913	0.047239805	0.021295263	CASP3/AKT1	2
BP	GO:0030316	osteoclast differentiation	2/40	94/18723	0.017186913	0.047239805	0.021295263	CA2/IFNG	2
BP	GO:0032091	negative regulation of protein binding	2/40	94/18723	0.017186913	0.047239805	0.021295263	AKT1/SLPI	2
BP	GO:0061326	renal tubule development	2/40	94/18723	0.017186913	0.047239805	0.021295263	BCL2/STAT1	2
BP	GO:1903522	regulation of blood circulation	3/40	256/18723	0.017201221	0.047239805	0.021295263	PTGS2/AKT1/ICAM1	3
BP	GO:0030217	T cell differentiation	3/40	257/18723	0.017378994	0.04766932	0.021488884	BCL2/IL1B/IFNG	3
BP	GO:0007044	cell-substrate junction assembly	2/40	95/18723	0.017533056	0.047797941	0.021546865	BCL2/KDR	2
BP	GO:0032479	regulation of type I interferon production	2/40	95/18723	0.017533056	0.047797941	0.021546865	STAT1/CD14	2
BP	GO:0032606	type I interferon production	2/40	95/18723	0.017533056	0.047797941	0.021546865	STAT1/CD14	2
BP	GO:0042982	amyloid precursor protein metabolic process	2/40	95/18723	0.017533056	0.047797941	0.021546865	CASP3/IFNG	2
BP	GO:0050764	regulation of phagocytosis	2/40	95/18723	0.017533056	0.047797941	0.021546865	IL1B/IFNG	2
BP	GO:0045927	positive regulation of growth	3/40	259/18723	0.017737648	0.048296648	0.021771678	BCL2/AKT1/INSR	3
BP	GO:0001823	mesonephros development	2/40	96/18723	0.017882169	0.048512453	0.02186896	BCL2/CAT	2
BP	GO:0002718	regulation of cytokine production involved in immune response	2/40	96/18723	0.017882169	0.048512453	0.02186896	HMOX1/IL1B	2
BP	GO:0044264	cellular polysaccharide metabolic process	2/40	96/18723	0.017882169	0.048512453	0.02186896	AKT1/INSR	2
BP	GO:0014909	smooth muscle cell migration	2/40	97/18723	0.018234236	0.049287693	0.022218431	PLAU/BCL2	2
BP	GO:0043255	regulation of carbohydrate biosynthetic process	2/40	97/18723	0.018234236	0.049287693	0.022218431	AKT1/INSR	2
BP	GO:1901216	positive regulation of neuron death	2/40	97/18723	0.018234236	0.049287693	0.022218431	CASP3/IFNG	2
BP	GO:0010466	negative regulation of peptidase activity	3/40	262/18723	0.018283402	0.049301073	0.022224463	PTGS2/AKT1/SLPI	3
BP	GO:0031330	negative regulation of cellular catabolic process	3/40	262/18723	0.018283402	0.049301073	0.022224463	BCL2/AKT1/HMOX1	3
BP	GO:0002367	cytokine production involved in immune response	2/40	98/18723	0.018589245	0.050004846	0.022541717	HMOX1/IL1B	2
BP	GO:1904029	regulation of cyclin-dependent protein kinase activity	2/40	98/18723	0.018589245	0.050004846	0.022541717	CASP3/AKT1	2
BP	GO:0051607	defense response to virus	3/40	265/18723	0.018838498	0.050553369	0.022788986	BCL2/STAT1/IFNG	3
BP	GO:0140546	defense response to symbiont	3/40	265/18723	0.018838498	0.050553369	0.022788986	BCL2/STAT1/IFNG	3
BP	GO:0006165	nucleoside diphosphate phosphorylation	2/40	99/18723	0.018947183	0.050662131	0.022838015	INSR/IFNG	2
BP	GO:0008630	intrinsic apoptotic signaling pathway in response to DNA damage	2/40	99/18723	0.018947183	0.050662131	0.022838015	BCL2/HMOX1	2
BP	GO:0042100	B cell proliferation	2/40	99/18723	0.018947183	0.050662131	0.022838015	BCL2/CASP3	2
BP	GO:0001894	tissue homeostasis	3/40	268/18723	0.019402945	0.051818644	0.02335936	PTGS2/CA2/BCL2	3
BP	GO:0042102	positive regulation of T cell proliferation	2/40	101/18723	0.019671788	0.052348551	0.023598238	VCAM1/IL1B	2
BP	GO:0046939	nucleotide phosphorylation	2/40	101/18723	0.019671788	0.052348551	0.023598238	INSR/IFNG	2
BP	GO:0150115	cell-substrate junction organization	2/40	101/18723	0.019671788	0.052348551	0.023598238	BCL2/KDR	2
BP	GO:0048285	organelle fission	4/40	488/18723	0.019869117	0.052810645	0.023806545	PPARG/INSR/IL1B/KDR	4
BP	GO:0010522	regulation of calcium ion transport into cytosol	2/40	102/18723	0.020038428	0.053134002	0.023952311	DRD1/BCL2	2
BP	GO:0045833	negative regulation of lipid metabolic process	2/40	102/18723	0.020038428	0.053134002	0.023952311	AKT1/IL1B	2
BP	GO:0098742	cell-cell adhesion via plasma-membrane adhesion molecules	3/40	273/18723	0.020364501	0.053730478	0.024221197	ICAM1/SELE/VCAM1	3
BP	GO:0009135	purine nucleoside diphosphate metabolic process	2/40	103/18723	0.020407944	0.053730478	0.024221197	INSR/IFNG	2
BP	GO:0009179	purine ribonucleoside diphosphate metabolic process	2/40	103/18723	0.020407944	0.053730478	0.024221197	INSR/IFNG	2
BP	GO:0030004	cellular monovalent inorganic cation homeostasis	2/40	103/18723	0.020407944	0.053730478	0.024221197	CA2/BCL2	2
BP	GO:0032760	positive regulation of tumor necrosis factor production	2/40	103/18723	0.020407944	0.053730478	0.024221197	IFNG/CD14	2
BP	GO:0046425	regulation of receptor signaling pathway via JAK-STAT	2/40	103/18723	0.020407944	0.053730478	0.024221197	CYP1B1/IFNG	2
BP	GO:0002366	leukocyte activation involved in immune response	3/40	275/18723	0.020756415	0.053755981	0.024232694	HMOX1/ICAM1/IFNG	3
BP	GO:0007200	phospholipase C-activating G protein-coupled receptor signaling pathway	2/40	104/18723	0.020780321	0.053755981	0.024232694	ESR1/DRD1	2
BP	GO:1903829	positive regulation of cellular protein localization	3/40	276/18723	0.020953936	0.053755981	0.024232694	PTGS2/AKT1/IFNG	3
BP	GO:0002291	T cell activation via T cell receptor contact with antigen bound to MHC molecule on antigen presenting cell	1/40	10/18723	0.021164911	0.053755981	0.024232694	ICAM1	1
BP	GO:0002887	negative regulation of myeloid leukocyte mediated immunity	1/40	10/18723	0.021164911	0.053755981	0.024232694	HMOX1	1
BP	GO:0007191	adenylate cyclase-activating dopamine receptor signaling pathway	1/40	10/18723	0.021164911	0.053755981	0.024232694	DRD1	1
BP	GO:0009750	response to fructose	1/40	10/18723	0.021164911	0.053755981	0.024232694	PTGS2	1
BP	GO:0014041	regulation of neuron maturation	1/40	10/18723	0.021164911	0.053755981	0.024232694	BCL2	1
BP	GO:0015911	long-chain fatty acid import across plasma membrane	1/40	10/18723	0.021164911	0.053755981	0.024232694	AKT1	1
BP	GO:0017085	response to insecticide	1/40	10/18723	0.021164911	0.053755981	0.024232694	CYP1A1	1
BP	GO:0019062	virion attachment to host cell	1/40	10/18723	0.021164911	0.053755981	0.024232694	ICAM1	1
BP	GO:0021548	pons development	1/40	10/18723	0.021164911	0.053755981	0.024232694	BCL2	1
BP	GO:0030388	fructose 1,6-bisphosphate metabolic process	1/40	10/18723	0.021164911	0.053755981	0.024232694	IFNG	1
BP	GO:0031284	positive regulation of guanylate cyclase activity	1/40	10/18723	0.021164911	0.053755981	0.024232694	NOS2	1
BP	GO:0031915	positive regulation of synaptic plasticity	1/40	10/18723	0.021164911	0.053755981	0.024232694	PTGS2	1
BP	GO:0032025	response to cobalt ion	1/40	10/18723	0.021164911	0.053755981	0.024232694	CASP3	1
BP	GO:0032070	regulation of deoxyribonuclease activity	1/40	10/18723	0.021164911	0.053755981	0.024232694	AKT1	1
BP	GO:0033080	immature T cell proliferation in thymus	1/40	10/18723	0.021164911	0.053755981	0.024232694	IL1B	1
BP	GO:0034756	regulation of iron ion transport	1/40	10/18723	0.021164911	0.053755981	0.024232694	IFNG	1
BP	GO:0045348	positive regulation of MHC class II biosynthetic process	1/40	10/18723	0.021164911	0.053755981	0.024232694	IFNG	1
BP	GO:0045792	negative regulation of cell size	1/40	10/18723	0.021164911	0.053755981	0.024232694	AKT1	1
BP	GO:0045898	regulation of RNA polymerase II transcription preinitiation complex assembly	1/40	10/18723	0.021164911	0.053755981	0.024232694	ESR1	1
BP	GO:0060068	vagina development	1/40	10/18723	0.021164911	0.053755981	0.024232694	ESR1	1
BP	GO:0060513	prostatic bud formation	1/40	10/18723	0.021164911	0.053755981	0.024232694	AR	1
BP	GO:0060525	prostate glandular acinus development	1/40	10/18723	0.021164911	0.053755981	0.024232694	ESR1	1
BP	GO:0060768	regulation of epithelial cell proliferation involved in prostate gland development	1/40	10/18723	0.021164911	0.053755981	0.024232694	AR	1
BP	GO:0061299	retina vasculature morphogenesis in camera-type eye	1/40	10/18723	0.021164911	0.053755981	0.024232694	CYP1B1	1
BP	GO:0070391	response to lipoteichoic acid	1/40	10/18723	0.021164911	0.053755981	0.024232694	CD14	1
BP	GO:0071223	cellular response to lipoteichoic acid	1/40	10/18723	0.021164911	0.053755981	0.024232694	CD14	1
BP	GO:0072203	cell proliferation involved in metanephros development	1/40	10/18723	0.021164911	0.053755981	0.024232694	STAT1	1
BP	GO:1990535	neuron projection maintenance	1/40	10/18723	0.021164911	0.053755981	0.024232694	INSR	1
BP	GO:0031349	positive regulation of defense response	3/40	278/18723	0.021352105	0.054169732	0.024419209	PTGS2/IL1B/IFNG	3
BP	GO:0006090	pyruvate metabolic process	2/40	106/18723	0.021533604	0.054308071	0.024481571	INSR/IFNG	2
BP	GO:0009185	ribonucleoside diphosphate metabolic process	2/40	106/18723	0.021533604	0.054308071	0.024481571	INSR/IFNG	2
BP	GO:0046620	regulation of organ growth	2/40	106/18723	0.021533604	0.054308071	0.024481571	SLC6A4/AKT1	2
BP	GO:0071887	leukocyte apoptotic process	2/40	106/18723	0.021533604	0.054308071	0.024481571	CASP3/AKT1	2
BP	GO:1905477	positive regulation of protein localization to membrane	2/40	106/18723	0.021533604	0.054308071	0.024481571	AKT1/IFNG	2
BP	GO:0002263	cell activation involved in immune response	3/40	279/18723	0.021552754	0.054308071	0.024481571	HMOX1/ICAM1/IFNG	3
BP	GO:0021700	developmental maturation	3/40	280/18723	0.021754447	0.054754421	0.024682781	PGR/BCL2/PPARG	3
BP	GO:0005976	polysaccharide metabolic process	2/40	107/18723	0.021914485	0.054786213	0.024697113	AKT1/INSR	2
BP	GO:0008637	apoptotic mitochondrial changes	2/40	107/18723	0.021914485	0.054786213	0.024697113	BCL2/AKT1	2
BP	GO:0032526	response to retinoic acid	2/40	107/18723	0.021914485	0.054786213	0.024697113	RXRA/SLC6A4	2
BP	GO:0042303	molting cycle	2/40	107/18723	0.021914485	0.054786213	0.024697113	PTGS2/BCL2	2
BP	GO:0042633	hair cycle	2/40	107/18723	0.021914485	0.054786213	0.024697113	PTGS2/BCL2	2
BP	GO:1903557	positive regulation of tumor necrosis factor superfamily cytokine production	2/40	107/18723	0.021914485	0.054786213	0.024697113	IFNG/CD14	2
BP	GO:1903532	positive regulation of secretion by cell	3/40	282/18723	0.022160963	0.055340366	0.02494692	SLC6A4/IL1B/IFNG	3
BP	GO:0051146	striated muscle cell differentiation	3/40	283/18723	0.022365786	0.055789377	0.02514933	BCL2/CASP3/AKT1	3
BP	GO:0072659	protein localization to plasma membrane	3/40	284/18723	0.022571653	0.055947792	0.025220742	AR/AKT1/IFNG	3
BP	GO:0002456	T cell mediated immunity	2/40	109/18723	0.022684659	0.055947792	0.025220742	ICAM1/IL1B	2
BP	GO:0072009	nephron epithelium development	2/40	109/18723	0.022684659	0.055947792	0.025220742	BCL2/STAT1	2
BP	GO:0007088	regulation of mitotic nuclear division	2/40	110/18723	0.023073926	0.055947792	0.025220742	INSR/IL1B	2
BP	GO:0014812	muscle cell migration	2/40	110/18723	0.023073926	0.055947792	0.025220742	PLAU/BCL2	2
BP	GO:0048259	regulation of receptor-mediated endocytosis	2/40	110/18723	0.023073926	0.055947792	0.025220742	SELE/INSR	2
BP	GO:0006527	arginine catabolic process	1/40	11/18723	0.023257221	0.055947792	0.025220742	NOS2	1
BP	GO:0010269	response to selenium ion	1/40	11/18723	0.023257221	0.055947792	0.025220742	MAOB	1
BP	GO:0010887	negative regulation of cholesterol storage	1/40	11/18723	0.023257221	0.055947792	0.025220742	PPARG	1
BP	GO:0010918	positive regulation of mitochondrial membrane potential	1/40	11/18723	0.023257221	0.055947792	0.025220742	AKT1	1
BP	GO:0014854	response to inactivity	1/40	11/18723	0.023257221	0.055947792	0.025220742	CAT	1
BP	GO:0021892	cerebral cortex GABAergic interneuron differentiation	1/40	11/18723	0.023257221	0.055947792	0.025220742	DRD1	1
BP	GO:0030656	regulation of vitamin metabolic process	1/40	11/18723	0.023257221	0.055947792	0.025220742	IFNG	1
BP	GO:0032308	positive regulation of prostaglandin secretion	1/40	11/18723	0.023257221	0.055947792	0.025220742	IL1B	1
BP	GO:0032493	response to bacterial lipoprotein	1/40	11/18723	0.023257221	0.055947792	0.025220742	CD14	1
BP	GO:0033033	negative regulation of myeloid cell apoptotic process	1/40	11/18723	0.023257221	0.055947792	0.025220742	BCL2	1
BP	GO:0033083	regulation of immature T cell proliferation	1/40	11/18723	0.023257221	0.055947792	0.025220742	IL1B	1
BP	GO:0033148	positive regulation of intracellular estrogen receptor signaling pathway	1/40	11/18723	0.023257221	0.055947792	0.025220742	AR	1
BP	GO:0033197	response to vitamin E	1/40	11/18723	0.023257221	0.055947792	0.025220742	CAT	1
BP	GO:0033327	Leydig cell differentiation	1/40	11/18723	0.023257221	0.055947792	0.025220742	AR	1
BP	GO:0033632	regulation of cell-cell adhesion mediated by integrin	1/40	11/18723	0.023257221	0.055947792	0.025220742	DPP4	1
BP	GO:0042167	heme catabolic process	1/40	11/18723	0.023257221	0.055947792	0.025220742	HMOX1	1
BP	GO:0043619	regulation of transcription from RNA polymerase II promoter in response to oxidative stress	1/40	11/18723	0.023257221	0.055947792	0.025220742	HMOX1	1
BP	GO:0045945	positive regulation of transcription by RNA polymerase III	1/40	11/18723	0.023257221	0.055947792	0.025220742	AR	1
BP	GO:0046149	pigment catabolic process	1/40	11/18723	0.023257221	0.055947792	0.025220742	HMOX1	1
BP	GO:0051610	serotonin uptake	1/40	11/18723	0.023257221	0.055947792	0.025220742	SLC6A4	1
BP	GO:0060742	epithelial cell differentiation involved in prostate gland development	1/40	11/18723	0.023257221	0.055947792	0.025220742	AR	1
BP	GO:0060767	epithelial cell proliferation involved in prostate gland development	1/40	11/18723	0.023257221	0.055947792	0.025220742	AR	1
BP	GO:0071492	cellular response to UV-A	1/40	11/18723	0.023257221	0.055947792	0.025220742	MMP1	1
BP	GO:0106049	regulation of cellular response to osmotic stress	1/40	11/18723	0.023257221	0.055947792	0.025220742	PTGS2	1
BP	GO:1900222	negative regulation of amyloid-beta clearance	1/40	11/18723	0.023257221	0.055947792	0.025220742	IFNG	1
BP	GO:1903238	positive regulation of leukocyte tethering or rolling	1/40	11/18723	0.023257221	0.055947792	0.025220742	SELE	1
BP	GO:1904181	positive regulation of membrane depolarization	1/40	11/18723	0.023257221	0.055947792	0.025220742	KDR	1
BP	GO:0015718	monocarboxylic acid transport	2/40	111/18723	0.023465962	0.056389111	0.025419684	NOS2/IL1B	2
BP	GO:0034504	protein localization to nucleus	3/40	290/18723	0.023828785	0.056969466	0.025681303	PTGS2/AKT1/IFNG	3
BP	GO:0032609	interferon-gamma production	2/40	112/18723	0.023860754	0.056969466	0.025681303	IL1B/CD14	2
BP	GO:0032649	regulation of interferon-gamma production	2/40	112/18723	0.023860754	0.056969466	0.025681303	IL1B/CD14	2
BP	GO:0043406	positive regulation of MAP kinase activity	2/40	112/18723	0.023860754	0.056969466	0.025681303	INSR/IL1B	2
BP	GO:0046632	alpha-beta T cell differentiation	2/40	112/18723	0.023860754	0.056969466	0.025681303	BCL2/IFNG	2
BP	GO:1901222	regulation of NIK/NF-kappaB signaling	2/40	112/18723	0.023860754	0.056969466	0.025681303	IL1B/CD14	2
BP	GO:0060485	mesenchyme development	3/40	291/18723	0.024041962	0.057340722	0.025848662	BCL2/STAT1/IL1B	3
BP	GO:0031623	receptor internalization	2/40	113/18723	0.02425829	0.057733176	0.026025576	SELE/INSR	2
BP	GO:0071347	cellular response to interleukin-1	2/40	113/18723	0.02425829	0.057733176	0.026025576	ICAM1/IL1B	2
BP	GO:0002244	hematopoietic progenitor cell differentiation	2/40	114/18723	0.024658556	0.058147871	0.026212517	BCL2/KDR	2
BP	GO:0002286	T cell activation involved in immune response	2/40	114/18723	0.024658556	0.058147871	0.026212517	ICAM1/IFNG	2
BP	GO:0043279	response to alkaloid	2/40	115/18723	0.025061539	0.058147871	0.026212517	CASP3/ICAM1	2
BP	GO:0046916	cellular transition metal ion homeostasis	2/40	115/18723	0.025061539	0.058147871	0.026212517	HMOX1/IFNG	2
BP	GO:1901989	positive regulation of cell cycle phase transition	2/40	115/18723	0.025061539	0.058147871	0.026212517	AKT1/CYP1A1	2
BP	GO:0006787	porphyrin-containing compound catabolic process	1/40	12/18723	0.025345171	0.058147871	0.026212517	HMOX1	1
BP	GO:0007320	insemination	1/40	12/18723	0.025345171	0.058147871	0.026212517	SLC6A4	1
BP	GO:0010623	programmed cell death involved in cell development	1/40	12/18723	0.025345171	0.058147871	0.026212517	BCL2	1
BP	GO:0021936	regulation of cerebellar granule cell precursor proliferation	1/40	12/18723	0.025345171	0.058147871	0.026212517	SLC6A4	1
BP	GO:0030238	male sex determination	1/40	12/18723	0.025345171	0.058147871	0.026212517	AR	1
BP	GO:0032306	regulation of prostaglandin secretion	1/40	12/18723	0.025345171	0.058147871	0.026212517	IL1B	1
BP	GO:0033004	negative regulation of mast cell activation	1/40	12/18723	0.025345171	0.058147871	0.026212517	HMOX1	1
BP	GO:0033015	tetrapyrrole catabolic process	1/40	12/18723	0.025345171	0.058147871	0.026212517	HMOX1	1
BP	GO:0033079	immature T cell proliferation	1/40	12/18723	0.025345171	0.058147871	0.026212517	IL1B	1
BP	GO:0033127	regulation of histone phosphorylation	1/40	12/18723	0.025345171	0.058147871	0.026212517	IL1B	1
BP	GO:0033629	negative regulation of cell adhesion mediated by integrin	1/40	12/18723	0.025345171	0.058147871	0.026212517	CYP1B1	1
BP	GO:0035112	genitalia morphogenesis	1/40	12/18723	0.025345171	0.058147871	0.026212517	AR	1
BP	GO:0043301	negative regulation of leukocyte degranulation	1/40	12/18723	0.025345171	0.058147871	0.026212517	HMOX1	1
BP	GO:0043568	positive regulation of insulin-like growth factor receptor signaling pathway	1/40	12/18723	0.025345171	0.058147871	0.026212517	AR	1
BP	GO:0044650	adhesion of symbiont to host cell	1/40	12/18723	0.025345171	0.058147871	0.026212517	ICAM1	1
BP	GO:0046322	negative regulation of fatty acid oxidation	1/40	12/18723	0.025345171	0.058147871	0.026212517	AKT1	1
BP	GO:0048742	regulation of skeletal muscle fiber development	1/40	12/18723	0.025345171	0.058147871	0.026212517	BCL2	1
BP	GO:0051583	dopamine uptake involved in synaptic transmission	1/40	12/18723	0.025345171	0.058147871	0.026212517	DRD1	1
BP	GO:0051934	catecholamine uptake involved in synaptic transmission	1/40	12/18723	0.025345171	0.058147871	0.026212517	DRD1	1
BP	GO:0060009	Sertoli cell development	1/40	12/18723	0.025345171	0.058147871	0.026212517	ICAM1	1
BP	GO:0060134	prepulse inhibition	1/40	12/18723	0.025345171	0.058147871	0.026212517	DRD1	1
BP	GO:0060394	negative regulation of pathway-restricted SMAD protein phosphorylation	1/40	12/18723	0.025345171	0.058147871	0.026212517	PPARG	1
BP	GO:0060442	branching involved in prostate gland morphogenesis	1/40	12/18723	0.025345171	0.058147871	0.026212517	ESR1	1
BP	GO:0060601	lateral sprouting from an epithelium	1/40	12/18723	0.025345171	0.058147871	0.026212517	AR	1
BP	GO:0072182	regulation of nephron tubule epithelial cell differentiation	1/40	12/18723	0.025345171	0.058147871	0.026212517	STAT1	1
BP	GO:0072520	seminiferous tubule development	1/40	12/18723	0.025345171	0.058147871	0.026212517	AR	1
BP	GO:0072683	T cell extravasation	1/40	12/18723	0.025345171	0.058147871	0.026212517	ICAM1	1
BP	GO:0090557	establishment of endothelial intestinal barrier	1/40	12/18723	0.025345171	0.058147871	0.026212517	ICAM1	1
BP	GO:0140052	cellular response to oxidised low-density lipoprotein particle stimulus	1/40	12/18723	0.025345171	0.058147871	0.026212517	AKT1	1
BP	GO:2001214	positive regulation of vasculogenesis	1/40	12/18723	0.025345171	0.058147871	0.026212517	KDR	1
BP	GO:0018107	peptidyl-threonine phosphorylation	2/40	116/18723	0.025467228	0.058248121	0.026257709	BCL2/AKT1	2
BP	GO:0021782	glial cell development	2/40	116/18723	0.025467228	0.058248121	0.026257709	AKT1/IFNG	2
BP	GO:0043200	response to amino acid	2/40	116/18723	0.025467228	0.058248121	0.026257709	CASP3/ICAM1	2
BP	GO:0010720	positive regulation of cell development	3/40	298/18723	0.025563443	0.058408276	0.026329905	BCL2/IL1B/IFNG	3
BP	GO:1901990	regulation of mitotic cell cycle phase transition	3/40	299/18723	0.025784974	0.058854136	0.026530895	BCL2/AKT1/CYP1A1	3
BP	GO:0072676	lymphocyte migration	2/40	117/18723	0.025875608	0.05900062	0.026596928	AKT1/ICAM1	2
BP	GO:0030198	extracellular matrix organization	3/40	301/18723	0.026231167	0.059689289	0.026907374	DPP4/MMP1/CYP1B1	3
BP	GO:0042063	gliogenesis	3/40	301/18723	0.026231167	0.059689289	0.026907374	AKT1/IL1B/IFNG	3
BP	GO:0030203	glycosaminoglycan metabolic process	2/40	118/18723	0.026286668	0.059754608	0.026936819	AKT1/IL1B	2
BP	GO:0043062	extracellular structure organization	3/40	302/18723	0.02645583	0.060077903	0.027082557	DPP4/MMP1/CYP1B1	3
BP	GO:0007162	negative regulation of cell adhesion	3/40	303/18723	0.026681536	0.060387302	0.027222031	CASP3/AKT1/CYP1B1	3
BP	GO:0015849	organic acid transport	3/40	303/18723	0.026681536	0.060387302	0.027222031	PPARG/AKT1/IL1B	3
BP	GO:0051222	positive regulation of protein transport	3/40	303/18723	0.026681536	0.060387302	0.027222031	PTGS2/IL1B/IFNG	3
BP	GO:0010906	regulation of glucose metabolic process	2/40	119/18723	0.026700394	0.060387302	0.027222031	AKT1/INSR	2
BP	GO:0045229	external encapsulating structure organization	3/40	304/18723	0.026908285	0.060795821	0.027406188	DPP4/MMP1/CYP1B1	3
BP	GO:0002761	regulation of myeloid leukocyte differentiation	2/40	120/18723	0.027116775	0.060861844	0.02743595	CA2/IFNG	2
BP	GO:0030218	erythrocyte differentiation	2/40	120/18723	0.027116775	0.060861844	0.02743595	CASP3/STAT1	2
BP	GO:0003337	mesenchymal to epithelial transition involved in metanephros morphogenesis	1/40	13/18723	0.027428768	0.060861844	0.02743595	STAT1	1
BP	GO:0007567	parturition	1/40	13/18723	0.027428768	0.060861844	0.02743595	CYP1A1	1
BP	GO:0009650	UV protection	1/40	13/18723	0.027428768	0.060861844	0.02743595	CAT	1
BP	GO:0010745	negative regulation of macrophage derived foam cell differentiation	1/40	13/18723	0.027428768	0.060861844	0.02743595	PPARG	1
BP	GO:0019755	one-carbon compound transport	1/40	13/18723	0.027428768	0.060861844	0.02743595	CA2	1
BP	GO:0031282	regulation of guanylate cyclase activity	1/40	13/18723	0.027428768	0.060861844	0.02743595	NOS2	1
BP	GO:0033145	positive regulation of intracellular steroid hormone receptor signaling pathway	1/40	13/18723	0.027428768	0.060861844	0.02743595	AR	1
BP	GO:0033689	negative regulation of osteoblast proliferation	1/40	13/18723	0.027428768	0.060861844	0.02743595	BCL2	1
BP	GO:0042659	regulation of cell fate specification	1/40	13/18723	0.027428768	0.060861844	0.02743595	AR	1
BP	GO:0048070	regulation of developmental pigmentation	1/40	13/18723	0.027428768	0.060861844	0.02743595	BCL2	1
BP	GO:0061744	motor behavior	1/40	13/18723	0.027428768	0.060861844	0.02743595	DPP4	1
BP	GO:0070486	leukocyte aggregation	1/40	13/18723	0.027428768	0.060861844	0.02743595	IL1B	1
BP	GO:0097154	GABAergic neuron differentiation	1/40	13/18723	0.027428768	0.060861844	0.02743595	DRD1	1
BP	GO:0120305	regulation of pigmentation	1/40	13/18723	0.027428768	0.060861844	0.02743595	BCL2	1
BP	GO:1902947	regulation of tau-protein kinase activity	1/40	13/18723	0.027428768	0.060861844	0.02743595	IFNG	1
BP	GO:1903054	negative regulation of extracellular matrix organization	1/40	13/18723	0.027428768	0.060861844	0.02743595	DPP4	1
BP	GO:0002224	toll-like receptor signaling pathway	2/40	121/18723	0.027535796	0.060917486	0.027461033	ESR1/CD14	2
BP	GO:0043500	muscle adaptation	2/40	121/18723	0.027535796	0.060917486	0.027461033	HMOX1/IL1B	2
BP	GO:0045931	positive regulation of mitotic cell cycle	2/40	121/18723	0.027535796	0.060917486	0.027461033	AKT1/CYP1A1	2
BP	GO:0006909	phagocytosis	3/40	308/18723	0.027825711	0.061497855	0.027722658	IL1B/IFNG/CD14	3
BP	GO:0070372	regulation of ERK1 and ERK2 cascade	3/40	309/18723	0.028057674	0.061949121	0.027926085	ICAM1/IL1B/KDR	3
BP	GO:0051047	positive regulation of secretion	3/40	310/18723	0.028290679	0.062340132	0.028102349	SLC6A4/IL1B/IFNG	3
BP	GO:0060326	cell chemotaxis	3/40	310/18723	0.028290679	0.062340132	0.028102349	DPP4/VCAM1/KDR	3
BP	GO:0071482	cellular response to light stimulus	2/40	123/18723	0.028381713	0.062478993	0.028164946	PTGS2/MMP1	2
BP	GO:0001909	leukocyte mediated cytotoxicity	2/40	124/18723	0.028808583	0.063293735	0.028532224	NOS2/ICAM1	2
BP	GO:0009132	nucleoside diphosphate metabolic process	2/40	124/18723	0.028808583	0.063293735	0.028532224	INSR/IFNG	2
BP	GO:0060249	anatomical structure homeostasis	3/40	314/18723	0.029233113	0.063700765	0.02871571	PTGS2/CA2/BCL2	3
BP	GO:0018210	peptidyl-threonine modification	2/40	125/18723	0.029238045	0.063700765	0.02871571	BCL2/AKT1	2
BP	GO:0003376	sphingosine-1-phosphate receptor signaling pathway	1/40	14/18723	0.029508023	0.063700765	0.02871571	AKT1	1
BP	GO:0030213	hyaluronan biosynthetic process	1/40	14/18723	0.029508023	0.063700765	0.02871571	IL1B	1
BP	GO:0033212	iron import into cell	1/40	14/18723	0.029508023	0.063700765	0.02871571	IFNG	1
BP	GO:0035641	locomotory exploration behavior	1/40	14/18723	0.029508023	0.063700765	0.02871571	DPP4	1
BP	GO:0035672	oligopeptide transmembrane transport	1/40	14/18723	0.029508023	0.063700765	0.02871571	CA2	1
BP	GO:0036444	calcium import into the mitochondrion	1/40	14/18723	0.029508023	0.063700765	0.02871571	AKT1	1
BP	GO:0038166	angiotensin-activated signaling pathway	1/40	14/18723	0.029508023	0.063700765	0.02871571	CA2	1
BP	GO:0042363	fat-soluble vitamin catabolic process	1/40	14/18723	0.029508023	0.063700765	0.02871571	CYP3A4	1
BP	GO:0042921	glucocorticoid receptor signaling pathway	1/40	14/18723	0.029508023	0.063700765	0.02871571	NR3C1	1
BP	GO:0043374	CD8-positive, alpha-beta T cell differentiation	1/40	14/18723	0.029508023	0.063700765	0.02871571	BCL2	1
BP	GO:0047484	regulation of response to osmotic stress	1/40	14/18723	0.029508023	0.063700765	0.02871571	PTGS2	1
BP	GO:0050872	white fat cell differentiation	1/40	14/18723	0.029508023	0.063700765	0.02871571	PPARG	1
BP	GO:0072160	nephron tubule epithelial cell differentiation	1/40	14/18723	0.029508023	0.063700765	0.02871571	STAT1	1
BP	GO:0090281	negative regulation of calcium ion import	1/40	14/18723	0.029508023	0.063700765	0.02871571	AKT1	1
BP	GO:1901857	positive regulation of cellular respiration	1/40	14/18723	0.029508023	0.063700765	0.02871571	IFNG	1
BP	GO:1902166	negative regulation of intrinsic apoptotic signaling pathway in response to DNA damage by p53 class mediator	1/40	14/18723	0.029508023	0.063700765	0.02871571	BCL2	1
BP	GO:0048565	digestive tract development	2/40	127/18723	0.030104692	0.06492598	0.029268025	BCL2/CYP1A1	2
BP	GO:0007204	positive regulation of cytosolic calcium ion concentration	3/40	319/18723	0.030434566	0.065510696	0.02953161	ESR1/DRD1/BCL2	3
BP	GO:1904951	positive regulation of establishment of protein localization	3/40	319/18723	0.030434566	0.065510696	0.02953161	PTGS2/IL1B/IFNG	3
BP	GO:0006022	aminoglycan metabolic process	2/40	129/18723	0.030981555	0.066623788	0.030033381	AKT1/IL1B	2
BP	GO:0002070	epithelial cell maturation	1/40	15/18723	0.031582943	0.06669504	0.030065501	PGR	1
BP	GO:0010763	positive regulation of fibroblast migration	1/40	15/18723	0.031582943	0.06669504	0.030065501	AKT1	1
BP	GO:0010889	regulation of sequestering of triglyceride	1/40	15/18723	0.031582943	0.06669504	0.030065501	PPARG	1
BP	GO:0016114	terpenoid biosynthetic process	1/40	15/18723	0.031582943	0.06669504	0.030065501	CYP1A1	1
BP	GO:0031958	corticosteroid receptor signaling pathway	1/40	15/18723	0.031582943	0.06669504	0.030065501	NR3C1	1
BP	GO:0032725	positive regulation of granulocyte macrophage colony-stimulating factor production	1/40	15/18723	0.031582943	0.06669504	0.030065501	IL1B	1
BP	GO:0044406	adhesion of symbiont to host	1/40	15/18723	0.031582943	0.06669504	0.030065501	ICAM1	1
BP	GO:0045346	regulation of MHC class II biosynthetic process	1/40	15/18723	0.031582943	0.06669504	0.030065501	IFNG	1
BP	GO:0045986	negative regulation of smooth muscle contraction	1/40	15/18723	0.031582943	0.06669504	0.030065501	PTGS2	1
BP	GO:0046007	negative regulation of activated T cell proliferation	1/40	15/18723	0.031582943	0.06669504	0.030065501	CASP3	1
BP	GO:0071380	cellular response to prostaglandin E stimulus	1/40	15/18723	0.031582943	0.06669504	0.030065501	AKT1	1
BP	GO:0072075	metanephric mesenchyme development	1/40	15/18723	0.031582943	0.06669504	0.030065501	STAT1	1
BP	GO:0090594	inflammatory response to wounding	1/40	15/18723	0.031582943	0.06669504	0.030065501	HMOX1	1
BP	GO:1903543	positive regulation of exosomal secretion	1/40	15/18723	0.031582943	0.06669504	0.030065501	IFNG	1
BP	GO:1903799	negative regulation of production of miRNAs involved in gene silencing by miRNA	1/40	15/18723	0.031582943	0.06669504	0.030065501	ESR1	1
BP	GO:1905288	vascular associated smooth muscle cell apoptotic process	1/40	15/18723	0.031582943	0.06669504	0.030065501	PPARG	1
BP	GO:1905459	regulation of vascular associated smooth muscle cell apoptotic process	1/40	15/18723	0.031582943	0.06669504	0.030065501	PPARG	1
BP	GO:2000402	negative regulation of lymphocyte migration	1/40	15/18723	0.031582943	0.06669504	0.030065501	AKT1	1
BP	GO:2001028	positive regulation of endothelial cell chemotaxis	1/40	15/18723	0.031582943	0.06669504	0.030065501	KDR	1
BP	GO:0019079	viral genome replication	2/40	131/18723	0.031868537	0.067234473	0.030308672	BCL2/SLPI	2
BP	GO:0007569	cell aging	2/40	132/18723	0.032315792	0.068049307	0.030675992	BCL2/ICAM1	2
BP	GO:0035264	multicellular organism growth	2/40	132/18723	0.032315792	0.068049307	0.030675992	AR/BCL2	2
BP	GO:0046328	regulation of JNK cascade	2/40	133/18723	0.03276554	0.068931277	0.031073575	AKT1/IL1B	2
BP	GO:0070371	ERK1 and ERK2 cascade	3/40	330/18723	0.0331691	0.069016175	0.031111847	ICAM1/IL1B/KDR	3
BP	GO:0002705	positive regulation of leukocyte mediated immunity	2/40	134/18723	0.033217768	0.069016175	0.031111847	NOS2/IL1B	2
BP	GO:0002693	positive regulation of cellular extravasation	1/40	16/18723	0.033653537	0.069016175	0.031111847	ICAM1	1
BP	GO:0002827	positive regulation of T-helper 1 type immune response	1/40	16/18723	0.033653537	0.069016175	0.031111847	IL1B	1
BP	GO:0006857	oligopeptide transport	1/40	16/18723	0.033653537	0.069016175	0.031111847	CA2	1
BP	GO:0009111	vitamin catabolic process	1/40	16/18723	0.033653537	0.069016175	0.031111847	CYP3A4	1
BP	GO:0009642	response to light intensity	1/40	16/18723	0.033653537	0.069016175	0.031111847	CAT	1
BP	GO:0017014	protein nitrosylation	1/40	16/18723	0.033653537	0.069016175	0.031111847	NOS2	1
BP	GO:0018119	peptidyl-cysteine S-nitrosylation	1/40	16/18723	0.033653537	0.069016175	0.031111847	NOS2	1
BP	GO:0030540	female genitalia development	1/40	16/18723	0.033653537	0.069016175	0.031111847	ESR1	1
BP	GO:0030949	positive regulation of vascular endothelial growth factor receptor signaling pathway	1/40	16/18723	0.033653537	0.069016175	0.031111847	IL1B	1
BP	GO:0033631	cell-cell adhesion mediated by integrin	1/40	16/18723	0.033653537	0.069016175	0.031111847	DPP4	1
BP	GO:0034116	positive regulation of heterotypic cell-cell adhesion	1/40	16/18723	0.033653537	0.069016175	0.031111847	IL1B	1
BP	GO:0042574	retinal metabolic process	1/40	16/18723	0.033653537	0.069016175	0.031111847	CYP1B1	1
BP	GO:0045342	MHC class II biosynthetic process	1/40	16/18723	0.033653537	0.069016175	0.031111847	IFNG	1
BP	GO:0045838	positive regulation of membrane potential	1/40	16/18723	0.033653537	0.069016175	0.031111847	AKT1	1
BP	GO:0060330	regulation of response to interferon-gamma	1/40	16/18723	0.033653537	0.069016175	0.031111847	PPARG	1
BP	GO:0060334	regulation of interferon-gamma-mediated signaling pathway	1/40	16/18723	0.033653537	0.069016175	0.031111847	PPARG	1
BP	GO:0060572	morphogenesis of an epithelial bud	1/40	16/18723	0.033653537	0.069016175	0.031111847	AR	1
BP	GO:0070365	hepatocyte differentiation	1/40	16/18723	0.033653537	0.069016175	0.031111847	CYP1A1	1
BP	GO:0071639	positive regulation of monocyte chemotactic protein-1 production	1/40	16/18723	0.033653537	0.069016175	0.031111847	IL1B	1
BP	GO:0072283	metanephric renal vesicle morphogenesis	1/40	16/18723	0.033653537	0.069016175	0.031111847	STAT1	1
BP	GO:0090336	positive regulation of brown fat cell differentiation	1/40	16/18723	0.033653537	0.069016175	0.031111847	PTGS2	1
BP	GO:0090520	sphingolipid mediated signaling pathway	1/40	16/18723	0.033653537	0.069016175	0.031111847	AKT1	1
BP	GO:1902165	regulation of intrinsic apoptotic signaling pathway in response to DNA damage by p53 class mediator	1/40	16/18723	0.033653537	0.069016175	0.031111847	BCL2	1
BP	GO:1903236	regulation of leukocyte tethering or rolling	1/40	16/18723	0.033653537	0.069016175	0.031111847	SELE	1
BP	GO:2001212	regulation of vasculogenesis	1/40	16/18723	0.033653537	0.069016175	0.031111847	KDR	1
BP	GO:0001101	response to acid chemical	2/40	135/18723	0.033672466	0.069016175	0.031111847	CASP3/ICAM1	2
BP	GO:1990778	protein localization to cell periphery	3/40	333/18723	0.033936619	0.06949372	0.031327119	AR/AKT1/IFNG	3
BP	GO:0042113	B cell activation	3/40	334/18723	0.034194524	0.069957604	0.031536234	BCL2/CASP3/VCAM1	3
BP	GO:0055123	digestive system development	2/40	137/18723	0.034589219	0.070700236	0.031871006	BCL2/CYP1A1	2
BP	GO:0032386	regulation of intracellular transport	3/40	337/18723	0.034974425	0.07093071	0.031974901	PTGS2/IL1B/IFNG	3
BP	GO:0055076	transition metal ion homeostasis	2/40	138/18723	0.03505125	0.07093071	0.031974901	HMOX1/IFNG	2
BP	GO:0051783	regulation of nuclear division	2/40	139/18723	0.035515703	0.07093071	0.031974901	INSR/IL1B	2
BP	GO:0009812	flavonoid metabolic process	1/40	17/18723	0.035719815	0.07093071	0.031974901	CYP1A1	1
BP	GO:0010224	response to UV-B	1/40	17/18723	0.035719815	0.07093071	0.031974901	BCL2	1
BP	GO:0010715	regulation of extracellular matrix disassembly	1/40	17/18723	0.035719815	0.07093071	0.031974901	DPP4	1
BP	GO:0016264	gap junction assembly	1/40	17/18723	0.035719815	0.07093071	0.031974901	IL1B	1
BP	GO:0020027	hemoglobin metabolic process	1/40	17/18723	0.035719815	0.07093071	0.031974901	CAT	1
BP	GO:0021924	cell proliferation in external granule layer	1/40	17/18723	0.035719815	0.07093071	0.031974901	SLC6A4	1
BP	GO:0021930	cerebellar granule cell precursor proliferation	1/40	17/18723	0.035719815	0.07093071	0.031974901	SLC6A4	1
BP	GO:0032604	granulocyte macrophage colony-stimulating factor production	1/40	17/18723	0.035719815	0.07093071	0.031974901	IL1B	1
BP	GO:0032645	regulation of granulocyte macrophage colony-stimulating factor production	1/40	17/18723	0.035719815	0.07093071	0.031974901	IL1B	1
BP	GO:0034349	glial cell apoptotic process	1/40	17/18723	0.035719815	0.07093071	0.031974901	CASP3	1
BP	GO:0042053	regulation of dopamine metabolic process	1/40	17/18723	0.035719815	0.07093071	0.031974901	MAOB	1
BP	GO:0042069	regulation of catecholamine metabolic process	1/40	17/18723	0.035719815	0.07093071	0.031974901	MAOB	1
BP	GO:0042953	lipoprotein transport	1/40	17/18723	0.035719815	0.07093071	0.031974901	PPARG	1
BP	GO:0044539	long-chain fatty acid import into cell	1/40	17/18723	0.035719815	0.07093071	0.031974901	AKT1	1
BP	GO:0045591	positive regulation of regulatory T cell differentiation	1/40	17/18723	0.035719815	0.07093071	0.031974901	IFNG	1
BP	GO:0046827	positive regulation of protein export from nucleus	1/40	17/18723	0.035719815	0.07093071	0.031974901	IL1B	1
BP	GO:0051580	regulation of neurotransmitter uptake	1/40	17/18723	0.035719815	0.07093071	0.031974901	DRD1	1
BP	GO:0060263	regulation of respiratory burst	1/40	17/18723	0.035719815	0.07093071	0.031974901	INSR	1
BP	GO:0060644	mammary gland epithelial cell differentiation	1/40	17/18723	0.035719815	0.07093071	0.031974901	AKT1	1
BP	GO:0061298	retina vasculature development in camera-type eye	1/40	17/18723	0.035719815	0.07093071	0.031974901	CYP1B1	1
BP	GO:0090136	epithelial cell-cell adhesion	1/40	17/18723	0.035719815	0.07093071	0.031974901	CYP1B1	1
BP	GO:0090494	dopamine uptake	1/40	17/18723	0.035719815	0.07093071	0.031974901	DRD1	1
BP	GO:0140354	lipid import into cell	1/40	17/18723	0.035719815	0.07093071	0.031974901	AKT1	1
BP	GO:1901550	regulation of endothelial cell development	1/40	17/18723	0.035719815	0.07093071	0.031974901	IL1B	1
BP	GO:1902894	negative regulation of pri-miRNA transcription by RNA polymerase II	1/40	17/18723	0.035719815	0.07093071	0.031974901	PPARG	1
BP	GO:1903140	regulation of establishment of endothelial barrier	1/40	17/18723	0.035719815	0.07093071	0.031974901	IL1B	1
BP	GO:1903541	regulation of exosomal secretion	1/40	17/18723	0.035719815	0.07093071	0.031974901	IFNG	1
BP	GO:2000696	regulation of epithelial cell differentiation involved in kidney development	1/40	17/18723	0.035719815	0.07093071	0.031974901	STAT1	1
BP	GO:2000811	negative regulation of anoikis	1/40	17/18723	0.035719815	0.07093071	0.031974901	BCL2	1
BP	GO:0030183	B cell differentiation	2/40	141/18723	0.036451824	0.072255615	0.032572156	BCL2/VCAM1	2
BP	GO:1903038	negative regulation of leukocyte cell-cell adhesion	2/40	141/18723	0.036451824	0.072255615	0.032572156	CASP3/AKT1	2
BP	GO:0007009	plasma membrane organization	2/40	142/18723	0.036923468	0.073060633	0.03293505	AR/AKT1	2
BP	GO:0072006	nephron development	2/40	142/18723	0.036923468	0.073060633	0.03293505	BCL2/STAT1	2
BP	GO:0034763	negative regulation of transmembrane transport	2/40	143/18723	0.037397486	0.073519529	0.033141916	AKT1/IL1B	2
BP	GO:0002544	chronic inflammatory response	1/40	18/18723	0.037781785	0.073519529	0.033141916	VCAM1	1
BP	GO:0021534	cell proliferation in hindbrain	1/40	18/18723	0.037781785	0.073519529	0.033141916	SLC6A4	1
BP	GO:0030889	negative regulation of B cell proliferation	1/40	18/18723	0.037781785	0.073519529	0.033141916	CASP3	1
BP	GO:0032305	positive regulation of icosanoid secretion	1/40	18/18723	0.037781785	0.073519529	0.033141916	IL1B	1
BP	GO:0035743	CD4-positive, alpha-beta T cell cytokine production	1/40	18/18723	0.037781785	0.073519529	0.033141916	IL1B	1
BP	GO:0042136	neurotransmitter biosynthetic process	1/40	18/18723	0.037781785	0.073519529	0.033141916	SLC6A4	1
BP	GO:0043217	myelin maintenance	1/40	18/18723	0.037781785	0.073519529	0.033141916	AKT1	1
BP	GO:0044872	lipoprotein localization	1/40	18/18723	0.037781785	0.073519529	0.033141916	PPARG	1
BP	GO:0048643	positive regulation of skeletal muscle tissue development	1/40	18/18723	0.037781785	0.073519529	0.033141916	BCL2	1
BP	GO:0060008	Sertoli cell differentiation	1/40	18/18723	0.037781785	0.073519529	0.033141916	ICAM1	1
BP	GO:0060391	positive regulation of SMAD protein signal transduction	1/40	18/18723	0.037781785	0.073519529	0.033141916	PPARG	1
BP	GO:0060602	branch elongation of an epithelium	1/40	18/18723	0.037781785	0.073519529	0.033141916	ESR1	1
BP	GO:0060716	labyrinthine layer blood vessel development	1/40	18/18723	0.037781785	0.073519529	0.033141916	AKT1	1
BP	GO:0071318	cellular response to ATP	1/40	18/18723	0.037781785	0.073519529	0.033141916	PTGS2	1
BP	GO:0072234	metanephric nephron tubule development	1/40	18/18723	0.037781785	0.073519529	0.033141916	STAT1	1
BP	GO:0090493	catecholamine uptake	1/40	18/18723	0.037781785	0.073519529	0.033141916	DRD1	1
BP	GO:0150078	positive regulation of neuroinflammatory response	1/40	18/18723	0.037781785	0.073519529	0.033141916	IL1B	1
BP	GO:1902001	fatty acid transmembrane transport	1/40	18/18723	0.037781785	0.073519529	0.033141916	AKT1	1
BP	GO:0046718	viral entry into host cell	2/40	144/18723	0.037873865	0.073634455	0.033193724	DPP4/ICAM1	2
BP	GO:0043524	negative regulation of neuron apoptotic process	2/40	145/18723	0.038352595	0.07450025	0.033584016	BCL2/HMOX1	2
BP	GO:0045861	negative regulation of proteolysis	3/40	351/18723	0.038736232	0.07517998	0.033890432	PTGS2/AKT1/SLPI	3
BP	GO:0010675	regulation of cellular carbohydrate metabolic process	2/40	146/18723	0.038833663	0.075303539	0.033946131	AKT1/INSR	2
BP	GO:0051480	regulation of cytosolic calcium ion concentration	3/40	353/18723	0.039290003	0.076042533	0.034279263	ESR1/DRD1/BCL2	3
BP	GO:0001889	liver development	2/40	147/18723	0.039317059	0.076042533	0.034279263	HMOX1/CYP1A1	2
BP	GO:0016331	morphogenesis of embryonic epithelium	2/40	147/18723	0.039317059	0.076042533	0.034279263	AR/CASP3	2
BP	GO:1903900	regulation of viral life cycle	2/40	148/18723	0.039802769	0.076128522	0.034318026	BCL2/SLPI	2
BP	GO:0002281	macrophage activation involved in immune response	1/40	19/18723	0.039839455	0.076128522	0.034318026	IFNG	1
BP	GO:0002523	leukocyte migration involved in inflammatory response	1/40	19/18723	0.039839455	0.076128522	0.034318026	SELE	1
BP	GO:0007530	sex determination	1/40	19/18723	0.039839455	0.076128522	0.034318026	AR	1
BP	GO:0010829	negative regulation of glucose transmembrane transport	1/40	19/18723	0.039839455	0.076128522	0.034318026	IL1B	1
BP	GO:0010885	regulation of cholesterol storage	1/40	19/18723	0.039839455	0.076128522	0.034318026	PPARG	1
BP	GO:0030220	platelet formation	1/40	19/18723	0.039839455	0.076128522	0.034318026	CASP3	1
BP	GO:0032026	response to magnesium ion	1/40	19/18723	0.039839455	0.076128522	0.034318026	CD14	1
BP	GO:0036344	platelet morphogenesis	1/40	19/18723	0.039839455	0.076128522	0.034318026	CASP3	1
BP	GO:0045780	positive regulation of bone resorption	1/40	19/18723	0.039839455	0.076128522	0.034318026	CA2	1
BP	GO:0060065	uterus development	1/40	19/18723	0.039839455	0.076128522	0.034318026	ESR1	1
BP	GO:0072074	kidney mesenchyme development	1/40	19/18723	0.039839455	0.076128522	0.034318026	STAT1	1
BP	GO:0072077	renal vesicle morphogenesis	1/40	19/18723	0.039839455	0.076128522	0.034318026	STAT1	1
BP	GO:1900221	regulation of amyloid-beta clearance	1/40	19/18723	0.039839455	0.076128522	0.034318026	IFNG	1
BP	GO:0016525	negative regulation of angiogenesis	2/40	149/18723	0.040290783	0.07692504	0.034677089	PPARG/STAT1	2
BP	GO:1904062	regulation of cation transmembrane transport	3/40	357/18723	0.040409763	0.077086203	0.03474974	DRD1/AKT1/IFNG	3
BP	GO:0061008	hepaticobiliary system development	2/40	150/18723	0.04078109	0.07772806	0.035039083	HMOX1/CYP1A1	2
BP	GO:0030902	hindbrain development	2/40	151/18723	0.041273677	0.078176588	0.035241275	SLC6A4/BCL2	2
BP	GO:0044409	entry into host	2/40	151/18723	0.041273677	0.078176588	0.035241275	DPP4/ICAM1	2
BP	GO:0055067	monovalent inorganic cation homeostasis	2/40	151/18723	0.041273677	0.078176588	0.035241275	CA2/BCL2	2
BP	GO:1904064	positive regulation of cation transmembrane transport	2/40	151/18723	0.041273677	0.078176588	0.035241275	DRD1/IFNG	2
BP	GO:2000181	negative regulation of blood vessel morphogenesis	2/40	151/18723	0.041273677	0.078176588	0.035241275	PPARG/STAT1	2
BP	GO:1901343	negative regulation of vasculature development	2/40	152/18723	0.041768534	0.078176588	0.035241275	PPARG/STAT1	2
BP	GO:0006525	arginine metabolic process	1/40	20/18723	0.041892836	0.078176588	0.035241275	NOS2	1
BP	GO:0006851	mitochondrial calcium ion transmembrane transport	1/40	20/18723	0.041892836	0.078176588	0.035241275	AKT1	1
BP	GO:0007620	copulation	1/40	20/18723	0.041892836	0.078176588	0.035241275	SLC6A4	1
BP	GO:0010042	response to manganese ion	1/40	20/18723	0.041892836	0.078176588	0.035241275	PTGS2	1
BP	GO:0010523	negative regulation of calcium ion transport into cytosol	1/40	20/18723	0.041892836	0.078176588	0.035241275	BCL2	1
BP	GO:0010893	positive regulation of steroid biosynthetic process	1/40	20/18723	0.041892836	0.078176588	0.035241275	IFNG	1
BP	GO:0015669	gas transport	1/40	20/18723	0.041892836	0.078176588	0.035241275	CA2	1
BP	GO:0033141	positive regulation of peptidyl-serine phosphorylation of STAT protein	1/40	20/18723	0.041892836	0.078176588	0.035241275	IFNG	1
BP	GO:0045844	positive regulation of striated muscle tissue development	1/40	20/18723	0.041892836	0.078176588	0.035241275	BCL2	1
BP	GO:0048636	positive regulation of muscle organ development	1/40	20/18723	0.041892836	0.078176588	0.035241275	BCL2	1
BP	GO:0060231	mesenchymal to epithelial transition	1/40	20/18723	0.041892836	0.078176588	0.035241275	STAT1	1
BP	GO:0060252	positive regulation of glial cell proliferation	1/40	20/18723	0.041892836	0.078176588	0.035241275	IL1B	1
BP	GO:0071243	cellular response to arsenic-containing substance	1/40	20/18723	0.041892836	0.078176588	0.035241275	HMOX1	1
BP	GO:0071379	cellular response to prostaglandin stimulus	1/40	20/18723	0.041892836	0.078176588	0.035241275	AKT1	1
BP	GO:0072087	renal vesicle development	1/40	20/18723	0.041892836	0.078176588	0.035241275	STAT1	1
BP	GO:0090201	negative regulation of release of cytochrome c from mitochondria	1/40	20/18723	0.041892836	0.078176588	0.035241275	AKT1	1
BP	GO:1902176	negative regulation of oxidative stress-induced intrinsic apoptotic signaling pathway	1/40	20/18723	0.041892836	0.078176588	0.035241275	AKT1	1
BP	GO:1990182	exosomal secretion	1/40	20/18723	0.041892836	0.078176588	0.035241275	IFNG	1
BP	GO:2000010	positive regulation of protein localization to cell surface	1/40	20/18723	0.041892836	0.078176588	0.035241275	AKT1	1
BP	GO:0007605	sensory perception of sound	2/40	154/18723	0.042765009	0.079604316	0.035884882	CASP3/ICAM1	2
BP	GO:0008360	regulation of cell shape	2/40	154/18723	0.042765009	0.079604316	0.035884882	ICAM1/KDR	2
BP	GO:0016052	carbohydrate catabolic process	2/40	154/18723	0.042765009	0.079604316	0.035884882	INSR/IFNG	2
BP	GO:0034614	cellular response to reactive oxygen species	2/40	155/18723	0.043266606	0.08025431	0.036177893	AKT1/CYP1B1	2
BP	GO:1903706	regulation of hemopoiesis	3/40	367/18723	0.043280127	0.08025431	0.036177893	CA2/STAT1/IFNG	3
BP	GO:0046631	alpha-beta T cell activation	2/40	156/18723	0.043770426	0.08025431	0.036177893	BCL2/IFNG	2
BP	GO:0002689	negative regulation of leukocyte chemotaxis	1/40	21/18723	0.043941934	0.08025431	0.036177893	DPP4	1
BP	GO:0007252	I-kappaB phosphorylation	1/40	21/18723	0.043941934	0.08025431	0.036177893	AKT1	1
BP	GO:0007617	mating behavior	1/40	21/18723	0.043941934	0.08025431	0.036177893	DRD1	1
BP	GO:0010878	cholesterol storage	1/40	21/18723	0.043941934	0.08025431	0.036177893	PPARG	1
BP	GO:0030449	regulation of complement activation	1/40	21/18723	0.043941934	0.08025431	0.036177893	IL1B	1
BP	GO:0031998	regulation of fatty acid beta-oxidation	1/40	21/18723	0.043941934	0.08025431	0.036177893	AKT1	1
BP	GO:0032303	regulation of icosanoid secretion	1/40	21/18723	0.043941934	0.08025431	0.036177893	IL1B	1
BP	GO:0038083	peptidyl-tyrosine autophosphorylation	1/40	21/18723	0.043941934	0.08025431	0.036177893	KDR	1
BP	GO:0071605	monocyte chemotactic protein-1 production	1/40	21/18723	0.043941934	0.08025431	0.036177893	IL1B	1
BP	GO:0071637	regulation of monocyte chemotactic protein-1 production	1/40	21/18723	0.043941934	0.08025431	0.036177893	IL1B	1
BP	GO:0072111	cell proliferation involved in kidney development	1/40	21/18723	0.043941934	0.08025431	0.036177893	STAT1	1
BP	GO:0072170	metanephric tubule development	1/40	21/18723	0.043941934	0.08025431	0.036177893	STAT1	1
BP	GO:0072243	metanephric nephron epithelium development	1/40	21/18723	0.043941934	0.08025431	0.036177893	STAT1	1
BP	GO:0090141	positive regulation of mitochondrial fission	1/40	21/18723	0.043941934	0.08025431	0.036177893	KDR	1
BP	GO:0097062	dendritic spine maintenance	1/40	21/18723	0.043941934	0.08025431	0.036177893	INSR	1
BP	GO:0097734	extracellular exosome biogenesis	1/40	21/18723	0.043941934	0.08025431	0.036177893	IFNG	1
BP	GO:1901863	positive regulation of muscle tissue development	1/40	21/18723	0.043941934	0.08025431	0.036177893	BCL2	1
BP	GO:1902254	negative regulation of intrinsic apoptotic signaling pathway by p53 class mediator	1/40	21/18723	0.043941934	0.08025431	0.036177893	BCL2	1
BP	GO:1903429	regulation of cell maturation	1/40	21/18723	0.043941934	0.08025431	0.036177893	BCL2	1
BP	GO:2000178	negative regulation of neural precursor cell proliferation	1/40	21/18723	0.043941934	0.08025431	0.036177893	SLC6A4	1
BP	GO:1902107	positive regulation of leukocyte differentiation	2/40	157/18723	0.044276459	0.080733036	0.036393698	CA2/IFNG	2
BP	GO:1903708	positive regulation of hemopoiesis	2/40	157/18723	0.044276459	0.080733036	0.036393698	CA2/IFNG	2
BP	GO:0001654	eye development	3/40	371/18723	0.044456512	0.080995116	0.036511841	BCL2/CYP1A1/CYP1B1	3
BP	GO:1903169	regulation of calcium ion transmembrane transport	2/40	159/18723	0.045295117	0.082455601	0.037170214	DRD1/AKT1	2
BP	GO:0150063	visual system development	3/40	375/18723	0.045648944	0.082502392	0.037191307	BCL2/CYP1A1/CYP1B1	3
BP	GO:0060402	calcium ion transport into cytosol	2/40	160/18723	0.045807721	0.082502392	0.037191307	DRD1/BCL2	2
BP	GO:0002053	positive regulation of mesenchymal cell proliferation	1/40	22/18723	0.045986759	0.082502392	0.037191307	STAT1	1
BP	GO:0002320	lymphoid progenitor cell differentiation	1/40	22/18723	0.045986759	0.082502392	0.037191307	BCL2	1
BP	GO:0006359	regulation of transcription by RNA polymerase III	1/40	22/18723	0.045986759	0.082502392	0.037191307	AR	1
BP	GO:0007413	axonal fasciculation	1/40	22/18723	0.045986759	0.082502392	0.037191307	CASP3	1
BP	GO:0031281	positive regulation of cyclase activity	1/40	22/18723	0.045986759	0.082502392	0.037191307	NOS2	1
BP	GO:0032069	regulation of nuclease activity	1/40	22/18723	0.045986759	0.082502392	0.037191307	AKT1	1
BP	GO:0032700	negative regulation of interleukin-17 production	1/40	22/18723	0.045986759	0.082502392	0.037191307	IFNG	1
BP	GO:0032727	positive regulation of interferon-alpha production	1/40	22/18723	0.045986759	0.082502392	0.037191307	STAT1	1
BP	GO:0032891	negative regulation of organic acid transport	1/40	22/18723	0.045986759	0.082502392	0.037191307	AKT1	1
BP	GO:0034755	iron ion transmembrane transport	1/40	22/18723	0.045986759	0.082502392	0.037191307	IFNG	1
BP	GO:0051412	response to corticosterone	1/40	22/18723	0.045986759	0.082502392	0.037191307	MAOB	1
BP	GO:0061042	vascular wound healing	1/40	22/18723	0.045986759	0.082502392	0.037191307	KDR	1
BP	GO:0071404	cellular response to low-density lipoprotein particle stimulus	1/40	22/18723	0.045986759	0.082502392	0.037191307	PPARG	1
BP	GO:0106030	neuron projection fasciculation	1/40	22/18723	0.045986759	0.082502392	0.037191307	CASP3	1
BP	GO:1903589	positive regulation of blood vessel endothelial cell proliferation involved in sprouting angiogenesis	1/40	22/18723	0.045986759	0.082502392	0.037191307	HMOX1	1
BP	GO:2000193	positive regulation of fatty acid transport	1/40	22/18723	0.045986759	0.082502392	0.037191307	IL1B	1
BP	GO:0034250	positive regulation of cellular amide metabolic process	2/40	162/18723	0.046839421	0.08392925	0.037834522	CASP3/IFNG	2
BP	GO:0051346	negative regulation of hydrolase activity	3/40	379/18723	0.046857362	0.08392925	0.037834522	PTGS2/AKT1/SLPI	3
BP	GO:0072331	signal transduction by p53 class mediator	2/40	163/18723	0.047358495	0.084464451	0.038075785	BCL2/AKT1	2
BP	GO:0048880	sensory system development	3/40	381/18723	0.047467544	0.084464451	0.038075785	BCL2/CYP1A1/CYP1B1	3
BP	GO:0002700	regulation of production of molecular mediator of immune response	2/40	164/18723	0.047879705	0.084464451	0.038075785	HMOX1/IL1B	2
BP	GO:0050806	positive regulation of synaptic transmission	2/40	164/18723	0.047879705	0.084464451	0.038075785	PTGS2/DRD1	2
BP	GO:0001759	organ induction	1/40	23/18723	0.04802732	0.084464451	0.038075785	AR	1
BP	GO:0002363	alpha-beta T cell lineage commitment	1/40	23/18723	0.04802732	0.084464451	0.038075785	BCL2	1
BP	GO:0003323	type B pancreatic cell development	1/40	23/18723	0.04802732	0.084464451	0.038075785	AKT1	1
BP	GO:0010888	negative regulation of lipid storage	1/40	23/18723	0.04802732	0.084464451	0.038075785	PPARG	1
BP	GO:0021895	cerebral cortex neuron differentiation	1/40	23/18723	0.04802732	0.084464451	0.038075785	DRD1	1
BP	GO:0030539	male genitalia development	1/40	23/18723	0.04802732	0.084464451	0.038075785	AR	1
BP	GO:0033139	regulation of peptidyl-serine phosphorylation of STAT protein	1/40	23/18723	0.04802732	0.084464451	0.038075785	IFNG	1
BP	GO:0034695	response to prostaglandin E	1/40	23/18723	0.04802732	0.084464451	0.038075785	AKT1	1
BP	GO:0035162	embryonic hemopoiesis	1/40	23/18723	0.04802732	0.084464451	0.038075785	KDR	1
BP	GO:0035640	exploration behavior	1/40	23/18723	0.04802732	0.084464451	0.038075785	DPP4	1
BP	GO:0043369	CD4-positive or CD8-positive, alpha-beta T cell lineage commitment	1/40	23/18723	0.04802732	0.084464451	0.038075785	BCL2	1
BP	GO:0045932	negative regulation of muscle contraction	1/40	23/18723	0.04802732	0.084464451	0.038075785	PTGS2	1
BP	GO:0051349	positive regulation of lyase activity	1/40	23/18723	0.04802732	0.084464451	0.038075785	NOS2	1
BP	GO:0060353	regulation of cell adhesion molecule production	1/40	23/18723	0.04802732	0.084464451	0.038075785	IL1B	1
BP	GO:0060384	innervation	1/40	23/18723	0.04802732	0.084464451	0.038075785	VCAM1	1
BP	GO:0071636	positive regulation of transforming growth factor beta production	1/40	23/18723	0.04802732	0.084464451	0.038075785	PTGS2	1
BP	GO:0090335	regulation of brown fat cell differentiation	1/40	23/18723	0.04802732	0.084464451	0.038075785	PTGS2	1
BP	GO:0140112	extracellular vesicle biogenesis	1/40	23/18723	0.04802732	0.084464451	0.038075785	IFNG	1
BP	GO:1903306	negative regulation of regulated secretory pathway	1/40	23/18723	0.04802732	0.084464451	0.038075785	HMOX1	1
BP	GO:0042692	muscle cell differentiation	3/40	384/18723	0.048390262	0.085035685	0.038333292	BCL2/CASP3/AKT1	3
BP	GO:0045786	negative regulation of cell cycle	3/40	385/18723	0.048699816	0.085512275	0.038548134	PTGS2/BCL2/CASP3	3
BP	GO:0030307	positive regulation of cell growth	2/40	166/18723	0.048928484	0.085778709	0.038668241	BCL2/AKT1	2
BP	GO:0043112	receptor metabolic process	2/40	166/18723	0.048928484	0.085778709	0.038668241	SELE/INSR	2
BP	GO:0007254	JNK cascade	2/40	167/18723	0.049456032	0.086077012	0.038802712	AKT1/IL1B	2
BP	GO:0034767	positive regulation of ion transmembrane transport	2/40	167/18723	0.049456032	0.086077012	0.038802712	DRD1/IFNG	2
BP	GO:2000241	regulation of reproductive process	2/40	168/18723	0.049985671	0.086077012	0.038802712	AR/ESR1	2
CC	GO:0045121	membrane raft	10/40	335/19550	1.03E-09	5.74E-08	4.70E-08	PTGS2/DPP4/SLC6A4/CASP3/HMOX1/ICAM1/SELE/INSR/KDR/CD14	10
CC	GO:0098857	membrane microdomain	10/40	335/19550	1.03E-09	5.74E-08	4.70E-08	PTGS2/DPP4/SLC6A4/CASP3/HMOX1/ICAM1/SELE/INSR/KDR/CD14	10
CC	GO:0031968	organelle outer membrane	6/40	230/19550	6.82E-06	0.000200774	0.000164167	PTGS2/PGR/MAOB/MAOA/BCL2/HMOX1	6
CC	GO:0019867	outer membrane	6/40	232/19550	7.17E-06	0.000200774	0.000164167	PTGS2/PGR/MAOB/MAOA/BCL2/HMOX1	6
CC	GO:0005901	caveola	4/40	84/19550	2.58E-05	0.000576977	0.000471776	PTGS2/HMOX1/SELE/INSR	4
CC	GO:0005741	mitochondrial outer membrane	5/40	205/19550	5.89E-05	0.001100273	0.000899659	PGR/MAOB/MAOA/BCL2/HMOX1	5
CC	GO:0044853	plasma membrane raft	4/40	116/19550	9.12E-05	0.001459018	0.001192994	PTGS2/HMOX1/SELE/INSR	4
CC	GO:0005925	focal adhesion	5/40	418/19550	0.001550239	0.018677467	0.015271989	DPP4/PLAU/SLC6A4/ICAM1/CAT	5
CC	GO:0009897	external side of plasma membrane	5/40	421/19550	0.001599775	0.018677467	0.015271989	ICAM1/SELE/VCAM1/INSR/CD14	5
CC	GO:0030055	cell-substrate junction	5/40	425/19550	0.001667631	0.018677467	0.015271989	DPP4/PLAU/SLC6A4/ICAM1/CAT	5
CC	GO:0005782	peroxisomal matrix	2/40	51/19550	0.004884835	0.045591794	0.037279005	NOS2/CAT	2
CC	GO:0031907	microbody lumen	2/40	51/19550	0.004884835	0.045591794	0.037279005	NOS2/CAT	2
MF	GO:0004879	nuclear receptor activity	8/40	52/18368	1.68E-13	1.90E-11	9.75E-12	PGR/AR/RXRA/ESR1/PPARG/NR1I2/NR1I3/NR3C1	8
MF	GO:0098531	ligand-activated transcription factor activity	8/40	52/18368	1.68E-13	1.90E-11	9.75E-12	PGR/AR/RXRA/ESR1/PPARG/NR1I2/NR1I3/NR3C1	8
MF	GO:0020037	heme binding	9/40	139/18368	1.40E-11	1.06E-09	5.42E-10	PTGS2/PTGS1/NOS2/HMOX1/CYP3A4/CYP1A2/CYP1A1/CYP1B1/CAT	9
MF	GO:0046906	tetrapyrrole binding	9/40	149/18368	2.63E-11	1.49E-09	7.62E-10	PTGS2/PTGS1/NOS2/HMOX1/CYP3A4/CYP1A2/CYP1A1/CYP1B1/CAT	9
MF	GO:0016705	oxidoreductase activity, acting on paired donors, with incorporation or reduction of molecular oxygen	8/40	170/18368	2.73E-09	1.23E-07	6.32E-08	PTGS2/PTGS1/NOS2/HMOX1/CYP3A4/CYP1A2/CYP1A1/CYP1B1	8
MF	GO:0016712	oxidoreductase activity, acting on paired donors, with incorporation or reduction of molecular oxygen, reduced flavin or flavoprotein as one donor, and incorporation of one atom of oxygen	5/40	40/18368	2.35E-08	8.86E-07	4.54E-07	HMOX1/CYP3A4/CYP1A2/CYP1A1/CYP1B1	5
MF	GO:0004497	monooxygenase activity	6/40	102/18368	8.33E-08	2.69E-06	1.38E-06	NOS2/HMOX1/CYP3A4/CYP1A2/CYP1A1/CYP1B1	6
MF	GO:0003707	steroid hormone receptor activity	4/40	24/18368	1.98E-07	5.61E-06	2.87E-06	PGR/RXRA/ESR1/NR3C1	4
MF	GO:0070330	aromatase activity	4/40	25/18368	2.36E-07	5.92E-06	3.04E-06	CYP3A4/CYP1A2/CYP1A1/CYP1B1	4
MF	GO:0008395	steroid hydroxylase activity	4/40	38/18368	1.35E-06	3.05E-05	1.56E-05	CYP3A4/CYP1A2/CYP1A1/CYP1B1	4
MF	GO:0005496	steroid binding	5/40	100/18368	2.45E-06	5.03E-05	2.57E-05	PGR/AR/ESR1/CYP3A4/NR3C1	5
MF	GO:0016641	oxidoreductase activity, acting on the CH-NH2 group of donors, oxygen as acceptor	3/40	16/18368	5.25E-06	9.89E-05	5.07E-05	MAOB/MAOA/VCAM1	3
MF	GO:0016638	oxidoreductase activity, acting on the CH-NH2 group of donors	3/40	20/18368	1.06E-05	0.000179946	9.22E-05	MAOB/MAOA/VCAM1	3
MF	GO:0016836	hydro-lyase activity	4/40	64/18368	1.11E-05	0.000179946	9.22E-05	CA2/CYP1A2/CYP1A1/CYP1B1	4
MF	GO:0016922	nuclear receptor binding	5/40	144/18368	1.46E-05	0.000219558	0.000112489	RXRA/ESR1/PPARG/STAT1/NR1I2	5
MF	GO:0140297	DNA-binding transcription factor binding	7/40	394/18368	2.01E-05	0.000283218	0.000145104	AR/RXRA/ESR1/BCL2/PPARG/STAT1/NR1I2	7
MF	GO:0001221	transcription coregulator binding	4/40	78/18368	2.45E-05	0.000323275	0.000165628	PGR/AR/ESR1/STAT1	4
MF	GO:0016835	carbon-oxygen lyase activity	4/40	79/18368	2.57E-05	0.000323275	0.000165628	CA2/CYP1A2/CYP1A1/CYP1B1	4
MF	GO:0061629	RNA polymerase II-specific DNA-binding transcription factor binding	6/40	299/18368	4.26E-05	0.000488804	0.000250435	AR/RXRA/ESR1/PPARG/STAT1/NR1I2	6
MF	GO:0001223	transcription coactivator binding	3/40	32/18368	4.54E-05	0.000488804	0.000250435	PGR/AR/ESR1	3
MF	GO:0051721	protein phosphatase 2A binding	3/40	32/18368	4.54E-05	0.000488804	0.000250435	BCL2/AKT1/STAT1	3
MF	GO:0042277	peptide binding	6/40	321/18368	6.32E-05	0.000649673	0.000332856	RXRA/PPARG/INSR/GSTM1/CD14/CAT	6
MF	GO:0016709	oxidoreductase activity, acting on paired donors, with incorporation or reduction of molecular oxygen, NAD(P)H as one donor, and incorporation of one atom of oxygen	3/40	43/18368	0.000111149	0.001092157	0.000559559	NOS2/CYP3A4/CYP1A1	3
MF	GO:0051879	Hsp90 protein binding	3/40	44/18368	0.000119102	0.001121542	0.000574614	CYP1A1/NR3C1/KDR	3
MF	GO:0004601	peroxidase activity	3/40	51/18368	0.00018531	0.001675202	0.000858278	PTGS2/PTGS1/CAT	3
MF	GO:0033218	amide binding	6/40	400/18368	0.000210699	0.001831459	0.000938335	RXRA/PPARG/INSR/GSTM1/CD14/CAT	6
MF	GO:0016684	oxidoreductase activity, acting on peroxide as acceptor	3/40	55/18368	0.000232047	0.001942317	0.000995132	PTGS2/PTGS1/CAT	3
MF	GO:0005178	integrin binding	4/40	144/18368	0.000265897	0.002146172	0.001099576	ICAM1/VCAM1/IL1B/KDR	4
MF	GO:0005506	iron ion binding	4/40	151/18368	0.000318616	0.002483011	0.001272153	CYP3A4/CYP1A2/CYP1A1/CYP1B1	4
MF	GO:0001228	DNA-binding transcription activator activity, RNA polymerase II-specific	6/40	450/18368	0.000396046	0.00298355	0.0015286	PGR/AR/ESR1/NR1I2/NR1I3/NR3C1	6
MF	GO:0001216	DNA-binding transcription activator activity	6/40	456/18368	0.000424906	0.003097699	0.001587084	PGR/AR/ESR1/NR1I2/NR1I3/NR3C1	6
MF	GO:0031406	carboxylic acid binding	4/40	176/18368	0.000568747	0.004016775	0.002057966	RXRA/NOS2/PPARG/SELE	4
MF	GO:0050660	flavin adenine dinucleotide binding	3/40	85/18368	0.000835017	0.005276777	0.002703519	MAOB/MAOA/NOS2	3
MF	GO:0016829	lyase activity	4/40	196/18368	0.000850839	0.005276777	0.002703519	CA2/CYP1A2/CYP1A1/CYP1B1	4
MF	GO:0001091	RNA polymerase II general transcription initiation factor binding	2/40	20/18368	0.000857038	0.005276777	0.002703519	AR/ESR1	2
MF	GO:0016209	antioxidant activity	3/40	86/18368	0.000863897	0.005276777	0.002703519	PTGS2/PTGS1/CAT	3
MF	GO:0042562	hormone binding	3/40	86/18368	0.000863897	0.005276777	0.002703519	AR/INSR/NR3C1	3
MF	GO:0051117	ATPase binding	3/40	89/18368	0.000954326	0.005675731	0.00290792	PGR/AR/ESR1	3
MF	GO:0001222	transcription corepressor binding	2/40	32/18368	0.00220068	0.012752659	0.006533733	ESR1/STAT1	2
MF	GO:0031072	heat shock protein binding	3/40	129/18368	0.002765707	0.015378059	0.007878838	CYP1A1/NR3C1/KDR	3
MF	GO:0005126	cytokine receptor binding	4/40	271/18368	0.002789825	0.015378059	0.007878838	CASP3/STAT1/IL1B/IFNG	4
MF	GO:0002020	protease binding	3/40	135/18368	0.00314473	0.016353532	0.008378615	DPP4/BCL2/CASP3	3
MF	GO:0043177	organic acid binding	3/40	135/18368	0.00314473	0.016353532	0.008378615	RXRA/NOS2/PPARG	3
MF	GO:0019825	oxygen binding	2/40	39/18368	0.003256234	0.016353532	0.008378615	CYP3A4/CYP1A1	2
MF	GO:0032451	demethylase activity	2/40	39/18368	0.003256234	0.016353532	0.008378615	CYP1A2/CYP1A1	2
MF	GO:0001046	core promoter sequence-specific DNA binding	2/40	42/18368	0.003768004	0.018512366	0.009484678	STAT1/NR3C1	2
MF	GO:0019903	protein phosphatase binding	3/40	150/18368	0.004227319	0.020327109	0.010414448	BCL2/AKT1/STAT1	3
MF	GO:0140296	general transcription initiation factor binding	2/40	46/18368	0.00450468	0.021209536	0.010866553	AR/ESR1	2
MF	GO:0032813	tumor necrosis factor receptor superfamily binding	2/40	49/18368	0.005097337	0.023510167	0.012045265	CASP3/STAT1	2
MF	GO:0050661	NADP binding	2/40	53/18368	0.005940226	0.026849821	0.013756313	NOS2/CAT	2
MF	GO:0004252	serine-type endopeptidase activity	3/40	174/18368	0.006383251	0.028286564	0.014492418	DPP4/PLAU/MMP1	3
MF	GO:0008236	serine-type peptidase activity	3/40	191/18368	0.008243785	0.035828759	0.018356607	DPP4/PLAU/MMP1	3
MF	GO:0017171	serine hydrolase activity	3/40	195/18368	0.008723197	0.03702033	0.0189671	DPP4/PLAU/MMP1	3
MF	GO:0019902	phosphatase binding	3/40	196/18368	0.008845566	0.03702033	0.0189671	BCL2/AKT1/STAT1	3
MF	GO:0001098	basal transcription machinery binding	2/40	70/18368	0.010170931	0.041046973	0.021030121	AR/ESR1	2
MF	GO:0001099	basal RNA polymerase II transcription machinery binding	2/40	70/18368	0.010170931	0.041046973	0.021030121	AR/ESR1	2
MF	GO:0033293	monocarboxylic acid binding	2/40	73/18368	0.011022682	0.043703965	0.022391412	RXRA/PPARG	2
MF	GO:0001618	virus receptor activity	2/40	76/18368	0.011904902	0.046388065	0.023766592	DPP4/ICAM1	2
MF	GO:0140272	exogenous protein binding	2/40	77/18368	0.012205675	0.046753941	0.023954045	DPP4/ICAM1	2
MF	GO:0004175	endopeptidase activity	4/40	430/18368	0.013923839	0.052446461	0.026870567	DPP4/PLAU/CASP3/MMP1	4
MF	GO:0008013	beta-catenin binding	2/40	85/18368	0.014730273	0.054574454	0.027960829	AR/ESR1	2
MF	GO:0051213	dioxygenase activity	2/40	92/18368	0.017107808	0.062360721	0.031950066	PTGS2/PTGS1	2
MF	GO:0004955	prostaglandin receptor activity	1/40	10/18368	0.021570064	0.072758724	0.037277409	PPARG	1
MF	GO:0008239	dipeptidyl-peptidase activity	1/40	10/18368	0.021570064	0.072758724	0.037277409	DPP4	1
MF	GO:0008401	retinoic acid 4-hydroxylase activity	1/40	10/18368	0.021570064	0.072758724	0.037277409	CYP3A4	1
MF	GO:0071723	lipopeptide binding	1/40	10/18368	0.021570064	0.072758724	0.037277409	CD14	1
MF	GO:0097199	cysteine-type endopeptidase activity involved in apoptotic signaling pathway	1/40	10/18368	0.021570064	0.072758724	0.037277409	CASP3	1
MF	GO:0004954	prostanoid receptor activity	1/40	11/18368	0.023701952	0.073378647	0.037595022	PPARG	1
MF	GO:0015378	sodium:chloride symporter activity	1/40	11/18368	0.023701952	0.073378647	0.037595022	SLC6A4	1
MF	GO:0043295	glutathione binding	1/40	11/18368	0.023701952	0.073378647	0.037595022	GSTM1	1
MF	GO:0043560	insulin receptor substrate binding	1/40	11/18368	0.023701952	0.073378647	0.037595022	INSR	1
MF	GO:0051400	BH domain binding	1/40	11/18368	0.023701952	0.073378647	0.037595022	BCL2	1
MF	GO:0070513	death domain binding	1/40	11/18368	0.023701952	0.073378647	0.037595022	BCL2	1
MF	GO:0004861	cyclin-dependent protein serine/threonine kinase inhibitor activity	1/40	12/18368	0.025829311	0.074838772	0.038343106	CASP3	1
MF	GO:0043176	amine binding	1/40	12/18368	0.025829311	0.074838772	0.038343106	SLC6A4	1
MF	GO:0051378	serotonin binding	1/40	12/18368	0.025829311	0.074838772	0.038343106	SLC6A4	1
MF	GO:0097677	STAT family protein binding	1/40	12/18368	0.025829311	0.074838772	0.038343106	PPARG	1
MF	GO:1900750	oligopeptide binding	1/40	12/18368	0.025829311	0.074838772	0.038343106	GSTM1	1
MF	GO:0031994	insulin-like growth factor I binding	1/40	13/18368	0.02795215	0.078964822	0.040457059	INSR	1
MF	GO:1901338	catecholamine binding	1/40	13/18368	0.02795215	0.078964822	0.040457059	DRD1	1
MF	GO:0004714	transmembrane receptor protein tyrosine kinase activity	2/40	124/18368	0.029839013	0.080818365	0.041406708	INSR/KDR	2
MF	GO:0004089	carbonate dehydratase activity	1/40	14/18368	0.030070478	0.080818365	0.041406708	CA2	1
MF	GO:0015373	anion:sodium symporter activity	1/40	14/18368	0.030070478	0.080818365	0.041406708	SLC6A4	1
MF	GO:0036041	long-chain fatty acid binding	1/40	14/18368	0.030070478	0.080818365	0.041406708	PPARG	1
MF	GO:0009055	electron transfer activity	2/40	126/18368	0.030729774	0.080818365	0.041406708	MAOB/CYP1A2	2
MF	GO:0004953	icosanoid receptor activity	1/40	15/18368	0.032184305	0.080818365	0.041406708	PPARG	1
MF	GO:0032794	GTPase activating protein binding	1/40	15/18368	0.032184305	0.080818365	0.041406708	AKT1	1
MF	GO:0042809	vitamin D receptor binding	1/40	15/18368	0.032184305	0.080818365	0.041406708	RXRA	1
MF	GO:0050998	nitric-oxide synthase binding	1/40	15/18368	0.032184305	0.080818365	0.041406708	SLC6A4	1
MF	GO:0097153	cysteine-type endopeptidase activity involved in apoptotic process	1/40	15/18368	0.032184305	0.080818365	0.041406708	CASP3	1
MF	GO:0005159	insulin-like growth factor receptor binding	1/40	16/18368	0.03429364	0.082450666	0.042243005	INSR	1
MF	GO:0010181	FMN binding	1/40	16/18368	0.03429364	0.082450666	0.042243005	NOS2	1
MF	GO:0016004	phospholipase activator activity	1/40	16/18368	0.03429364	0.082450666	0.042243005	CASP3	1
MF	GO:0070492	oligosaccharide binding	1/40	16/18368	0.03429364	0.082450666	0.042243005	SELE	1
MF	GO:0004713	protein tyrosine kinase activity	2/40	136/18368	0.035339655	0.083939381	0.043005738	INSR/KDR	2
MF	GO:0005149	interleukin-1 receptor binding	1/40	17/18368	0.036398492	0.083939381	0.043005738	IL1B	1
MF	GO:0015377	cation:chloride symporter activity	1/40	17/18368	0.036398492	0.083939381	0.043005738	SLC6A4	1
MF	GO:0046965	retinoid X receptor binding	1/40	17/18368	0.036398492	0.083939381	0.043005738	PPARG	1
MF	GO:0019838	growth factor binding	2/40	141/18368	0.037739434	0.086152648	0.044139689	INSR/KDR	2
MF	GO:0060229	lipase activator activity	1/40	18/18368	0.038498872	0.086633074	0.044385832	CASP3	1
MF	GO:0019199	transmembrane receptor protein kinase activity	2/40	143/18368	0.038716551	0.086633074	0.044385832	INSR/KDR	2
MF	GO:0016247	channel regulator activity	2/40	145/18368	0.03970335	0.087970168	0.045070882	BCL2/AKT1	2
MF	GO:0005326	neurotransmitter transmembrane transporter activity	1/40	19/18368	0.040594787	0.088443654	0.045313469	SLC6A4	1
MF	GO:0052689	carboxylic ester hydrolase activity	2/40	147/18368	0.040699734	0.088443654	0.045313469	CA2/PON1	2
MF	GO:0140677	molecular function activator activity	2/40	150/18368	0.042212069	0.089324925	0.045764983	CASP3/AKT1	2
MF	GO:0000979	RNA polymerase II core promoter sequence-specific DNA binding	1/40	20/18368	0.042686247	0.089324925	0.045764983	STAT1	1
MF	GO:0001972	retinoic acid binding	1/40	20/18368	0.042686247	0.089324925	0.045764983	RXRA	1
MF	GO:0016500	protein-hormone receptor activity	1/40	20/18368	0.042686247	0.089324925	0.045764983	INSR	1
MF	GO:0005123	death receptor binding	1/40	21/18368	0.044773262	0.091988703	0.04712975	CASP3	1
MF	GO:0008391	arachidonic acid monooxygenase activity	1/40	21/18368	0.044773262	0.091988703	0.04712975	CYP1A1	1
MF	GO:0015296	anion:cation symporter activity	1/40	22/18368	0.046855841	0.093711682	0.048012506	SLC6A4	1
MF	GO:0017075	syntaxin-1 binding	1/40	22/18368	0.046855841	0.093711682	0.048012506	SLC6A4	1
MF	GO:0033691	sialic acid binding	1/40	22/18368	0.046855841	0.093711682	0.048012506	SELE	1
MF	GO:0016702	oxidoreductase activity, acting on single donors with incorporation of molecular oxygen, incorporation of two atoms of oxygen	1/40	23/18368	0.048933992	0.095336916	0.048845183	PTGS2	1
MF	GO:0017025	TBP-class protein binding	1/40	23/18368	0.048933992	0.095336916	0.048845183	ESR1	1
MF	GO:0070412	R-SMAD binding	1/40	23/18368	0.048933992	0.095336916	0.048845183	PPARG	1
116
