# Supplementary material for: Exploring the role and mechanism of Fuzi decoction in the treatment of osteoporosis by integrating network pharmacology and experimental verification
Source: J Orthop Surg Res. 2023 Jul 18;18:508. doi: 10.1186/s13018-023-03842-1 (PMC10354906; doi:10.1186/s13018-023-03842-1)
Supplement: Supplementary file 5 — Additional file 5. The pathways associated with the common targets. [file 13018_2023_3842_MOESM5_ESM.xls]

ID	Description	GeneRatio	BgRatio	pvalue	p.adjust	qvalue	geneID	Count
hsa05207	Chemical carcinogenesis - receptor activation	12/37	212/8158	7.27E-11	8.49E-09	4.47E-09	PGR/AR/RXRA/ESR1/BCL2/AKT1/CYP3A4/CYP1A2/CYP1A1/CYP1B1/NR1I3/GSTM1	12
hsa05417	Lipid and atherosclerosis	12/37	215/8158	8.57E-11	8.49E-09	4.47E-09	RXRA/BCL2/CASP3/PPARG/AKT1/MMP1/CYP1A1/ICAM1/SELE/VCAM1/IL1B/CD14	12
hsa05418	Fluid shear stress and atherosclerosis	10/37	139/8158	3.51E-10	2.31E-08	1.22E-08	BCL2/AKT1/HMOX1/ICAM1/SELE/VCAM1/GSTM1/IL1B/IFNG/KDR	10
hsa04933	AGE-RAGE signaling pathway in diabetic complications	8/37	100/8158	1.11E-08	5.47E-07	2.88E-07	BCL2/CASP3/AKT1/STAT1/ICAM1/SELE/VCAM1/IL1B	8
hsa00380	Tryptophan metabolism	6/37	42/8158	2.65E-08	1.05E-06	5.53E-07	MAOB/MAOA/CYP1A2/CYP1A1/CYP1B1/CAT	6
hsa04064	NF-kappa B signaling pathway	7/37	104/8158	3.36E-07	1.11E-05	5.83E-06	PTGS2/PLAU/BCL2/ICAM1/VCAM1/IL1B/CD14	7
hsa05204	Chemical carcinogenesis - DNA adducts	6/37	69/8158	5.55E-07	1.25E-05	6.59E-06	PTGS2/CYP3A4/CYP1A2/CYP1A1/CYP1B1/GSTM1	6
hsa04668	TNF signaling pathway	7/37	112/8158	5.58E-07	1.25E-05	6.59E-06	PTGS2/CASP3/AKT1/ICAM1/SELE/VCAM1/IL1B	7
hsa05143	African trypanosomiasis	5/37	37/8158	5.69E-07	1.25E-05	6.59E-06	ICAM1/SELE/VCAM1/IL1B/IFNG	5
hsa05152	Tuberculosis	8/37	180/8158	1.07E-06	2.13E-05	1.12E-05	BCL2/CASP3/NOS2/AKT1/STAT1/IL1B/IFNG/CD14	8
hsa05144	Malaria	5/37	50/8158	2.65E-06	4.77E-05	2.51E-05	ICAM1/SELE/VCAM1/IL1B/IFNG	5
hsa05222	Small cell lung cancer	6/37	92/8158	3.06E-06	5.05E-05	2.66E-05	PTGS2/RXRA/BCL2/CASP3/NOS2/AKT1	6
hsa04066	HIF-1 signaling pathway	6/37	109/8158	8.22E-06	0.000125269	6.59E-05	BCL2/NOS2/AKT1/HMOX1/INSR/IFNG	6
hsa05145	Toxoplasmosis	6/37	112/8158	9.62E-06	0.00013608	7.16E-05	BCL2/CASP3/NOS2/AKT1/STAT1/IFNG	6
hsa04726	Serotonergic synapse	6/37	115/8158	1.12E-05	0.000147913	7.78E-05	PTGS2/PTGS1/MAOB/MAOA/SLC6A4/CASP3	6
hsa00982	Drug metabolism - cytochrome P450	5/37	72/8158	1.63E-05	0.00020148	0.000106042	MAOB/MAOA/CYP3A4/CYP1A2/GSTM1	5
hsa05140	Leishmaniasis	5/37	77/8158	2.26E-05	0.000263426	0.000138645	PTGS2/NOS2/STAT1/IL1B/IFNG	5
hsa00980	Metabolism of xenobiotics by cytochrome P450	5/37	78/8158	2.41E-05	0.000264962	0.000139454	CYP3A4/CYP1A2/CYP1A1/CYP1B1/GSTM1	5
hsa05208	Chemical carcinogenesis - reactive oxygen species	7/37	223/8158	5.31E-05	0.000553399	0.000291263	AKT1/HMOX1/CYP1A2/CYP1A1/CYP1B1/GSTM1/CAT	7
hsa04657	IL-17 signaling pathway	5/37	94/8158	5.94E-05	0.000575105	0.000302687	PTGS2/CASP3/MMP1/IL1B/IFNG	5
hsa04932	Non-alcoholic fatty liver disease	6/37	155/8158	6.10E-05	0.000575105	0.000302687	RXRA/CASP3/PPARG/AKT1/INSR/IL1B	6
hsa04913	Ovarian steroidogenesis	4/37	51/8158	7.69E-05	0.000691679	0.000364041	PTGS2/CYP1A1/CYP1B1/INSR	4
hsa05146	Amoebiasis	5/37	102/8158	8.78E-05	0.000756223	0.000398012	CASP3/NOS2/IL1B/IFNG/CD14	5
hsa05164	Influenza A	6/37	171/8158	0.000105318	0.000868874	0.000457302	CASP3/AKT1/STAT1/ICAM1/IL1B/IFNG	6
hsa04923	Regulation of lipolysis in adipocytes	4/37	57/8158	0.000119143	0.000943613	0.000496639	PTGS2/PTGS1/AKT1/INSR	4
hsa00140	Steroid hormone biosynthesis	4/37	61/8158	0.000155378	0.00118326	0.000622769	CYP3A4/CYP1A2/CYP1A1/CYP1B1	4
hsa04380	Osteoclast differentiation	5/37	128/8158	0.000256229	0.001879011	0.000988953	PPARG/AKT1/STAT1/IL1B/IFNG	5
hsa01524	Platinum drug resistance	4/37	73/8158	0.00031173	0.002204376	0.001160198	BCL2/CASP3/AKT1/GSTM1	4
hsa05133	Pertussis	4/37	76/8158	0.0003639	0.002479029	0.001304752	CASP3/NOS2/IL1B/CD14	4
hsa05162	Measles	5/37	139/8158	0.00037561	0.002479029	0.001304752	BCL2/CASP3/AKT1/STAT1/IL1B	5
hsa05160	Hepatitis C	5/37	157/8158	0.000656435	0.004108707	0.002162477	RXRA/CASP3/AKT1/STAT1/IFNG	5
hsa04211	Longevity regulating pathway	4/37	89/8158	0.000664033	0.004108707	0.002162477	PPARG/AKT1/INSR/CAT	4
hsa05323	Rheumatoid arthritis	4/37	93/8158	0.000783863	0.004703177	0.002475356	MMP1/ICAM1/IL1B/IFNG	4
hsa05215	Prostate cancer	4/37	97/8158	0.000918262	0.005347526	0.002814487	AR/PLAU/BCL2/AKT1	4
hsa05142	Chagas disease	4/37	102/8158	0.001108189	0.006269185	0.003299571	NOS2/AKT1/IL1B/IFNG	4
hsa04620	Toll-like receptor signaling pathway	4/37	104/8158	0.001191362	0.006375397	0.003355472	AKT1/STAT1/IL1B/CD14	4
hsa04625	C-type lectin receptor signaling pathway	4/37	104/8158	0.001191362	0.006375397	0.003355472	PTGS2/AKT1/STAT1/IL1B	4
hsa04659	Th17 cell differentiation	4/37	108/8158	0.001370705	0.006959224	0.00366275	RXRA/STAT1/IL1B/IFNG	4
hsa05030	Cocaine addiction	3/37	49/8158	0.001370756	0.006959224	0.00366275	MAOB/MAOA/DRD1	3
hsa00330	Arginine and proline metabolism	3/37	51/8158	0.00153977	0.007621861	0.004011506	MAOB/MAOA/NOS2	3
hsa05167	Kaposi sarcoma-associated herpesvirus infection	5/37	194/8158	0.001695897	0.008189941	0.004310495	PTGS2/CASP3/AKT1/STAT1/ICAM1	5
hsa04010	MAPK signaling pathway	6/37	294/8158	0.001884371	0.008883465	0.004675508	CASP3/AKT1/INSR/IL1B/KDR/CD14	6
hsa05169	Epstein-Barr virus infection	5/37	202/8158	0.002026102	0.009303162	0.004896401	BCL2/CASP3/AKT1/STAT1/ICAM1	5
hsa04919	Thyroid hormone signaling pathway	4/37	121/8158	0.002083586	0.009303162	0.004896401	RXRA/ESR1/AKT1/STAT1	4
hsa05134	Legionellosis	3/37	57/8158	0.002123404	0.009303162	0.004896401	CASP3/IL1B/CD14	3
hsa05205	Proteoglycans in cancer	5/37	205/8158	0.002161341	0.009303162	0.004896401	ESR1/PLAU/CASP3/AKT1/KDR	5
hsa00360	Phenylalanine metabolism	2/37	16/8158	0.002307716	0.009671258	0.005090136	MAOB/MAOA	2
hsa04370	VEGF signaling pathway	3/37	59/8158	0.002344547	0.009671258	0.005090136	PTGS2/AKT1/KDR	3
hsa05206	MicroRNAs in cancer	6/37	310/8158	0.002463349	0.00995394	0.005238916	PTGS2/PLAU/BCL2/CASP3/HMOX1/CYP1B1	6
hsa04213	Longevity regulating pathway - multiple species	3/37	62/8158	0.00270224	0.010700871	0.005632037	AKT1/INSR/CAT	3
hsa04728	Dopaminergic synapse	4/37	132/8158	0.002860105	0.011103938	0.005844178	MAOB/MAOA/DRD1/AKT1	4
hsa05321	Inflammatory bowel disease	3/37	65/8158	0.003091958	0.011773224	0.006196434	STAT1/IL1B/IFNG	3
hsa04915	Estrogen signaling pathway	4/37	138/8158	0.003357942	0.012544764	0.006602508	PGR/ESR1/BCL2/AKT1	4
hsa00830	Retinol metabolism	3/37	68/8158	0.003514612	0.012886911	0.006782585	CYP3A4/CYP1A2/CYP1A1	3
hsa05031	Amphetamine addiction	3/37	69/8158	0.003662966	0.013156123	0.006924275	MAOB/MAOA/DRD1	3
hsa04936	Alcoholic liver disease	4/37	142/8158	0.003720924	0.013156123	0.006924275	CASP3/AKT1/IL1B/CD14	4
hsa04917	Prolactin signaling pathway	3/37	70/8158	0.003815107	0.013252476	0.006974987	ESR1/AKT1/STAT1	3
hsa00340	Histidine metabolism	2/37	22/8158	0.004366976	0.014907952	0.007846291	MAOB/MAOA	2
hsa03320	PPAR signaling pathway	3/37	75/8158	0.004633634	0.015550163	0.008184296	RXRA/PPARG/MMP1	3
hsa05132	Salmonella infection	5/37	249/8158	0.00499042	0.016468387	0.008667572	BCL2/CASP3/AKT1/IL1B/CD14	5
hsa01521	EGFR tyrosine kinase inhibitor resistance	3/37	79/8158	0.005359517	0.017396466	0.009156035	BCL2/AKT1/KDR	3
hsa04217	Necroptosis	4/37	159/8158	0.00556277	0.017764977	0.009349988	BCL2/STAT1/IL1B/IFNG	4
hsa04630	JAK-STAT signaling pathway	4/37	162/8158	0.005941214	0.018380632	0.009674017	BCL2/AKT1/STAT1/IFNG	4
hsa05161	Hepatitis B	4/37	162/8158	0.005941214	0.018380632	0.009674017	BCL2/CASP3/AKT1/STAT1	4
hsa05210	Colorectal cancer	3/37	86/8158	0.006787027	0.020674327	0.010881225	BCL2/CASP3/AKT1	3
hsa05010	Alzheimer disease	6/37	384/8158	0.007039138	0.021117414	0.011114429	PTGS2/CASP3/NOS2/AKT1/INSR/IL1B	6
hsa04976	Bile secretion	3/37	89/8158	0.007461667	0.021590143	0.011363233	RXRA/CA2/CYP3A4	3
hsa05235	PD-L1 expression and PD-1 checkpoint pathway in cancer	3/37	89/8158	0.007461667	0.021590143	0.011363233	AKT1/STAT1/IFNG	3
hsa00591	Linoleic acid metabolism	2/37	29/8158	0.007523838	0.021590143	0.011363233	CYP3A4/CYP1A2	2
hsa04215	Apoptosis - multiple species	2/37	32/8158	0.009113616	0.025778515	0.01356764	BCL2/CASP3	2
hsa01522	Endocrine resistance	3/37	98/8158	0.009718649	0.02710271	0.014264584	ESR1/BCL2/AKT1	3
hsa05202	Transcriptional misregulation in cancer	4/37	193/8158	0.010898175	0.02996998	0.015773674	RXRA/PLAU/PPARG/CD14	4
hsa00350	Tyrosine metabolism	2/37	36/8158	0.011444988	0.031042571	0.016338195	MAOB/MAOA	2
hsa05216	Thyroid cancer	2/37	37/8158	0.012064695	0.03228121	0.016990111	RXRA/PPARG	2
hsa00260	Glycine, serine and threonine metabolism	2/37	40/8158	0.014010082	0.036986618	0.019466641	MAOB/MAOA	2
hsa05332	Graft-versus-host disease	2/37	42/8158	0.015377544	0.040062548	0.021085552	IL1B/IFNG	2
hsa04940	Type I diabetes mellitus	2/37	43/8158	0.016082033	0.0413538	0.021765158	IL1B/IFNG	2
hsa04152	AMPK signaling pathway	3/37	120/8158	0.016765413	0.042558356	0.022399135	PPARG/AKT1/INSR	3
hsa05163	Human cytomegalovirus infection	4/37	225/8158	0.01824653	0.04573181	0.024069374	PTGS2/CASP3/AKT1/IL1B	4
hsa05022	Pathways of neurodegeneration - multiple diseases	6/37	476/8158	0.018997051	0.0470177	0.024746158	PTGS2/BCL2/CASP3/NOS2/IL1B/CAT	6
hsa04926	Relaxin signaling pathway	3/37	129/8158	0.020293268	0.049605766	0.026108298	NOS2/AKT1/MMP1	3
hsa04151	PI3K-Akt signaling pathway	5/37	354/8158	0.020804963	0.04980374	0.026212495	RXRA/BCL2/AKT1/INSR/KDR	5
hsa04068	FoxO signaling pathway	3/37	131/8158	0.02112886	0.04980374	0.026212495	AKT1/INSR/CAT	3
hsa04650	Natural killer cell mediated cytotoxicity	3/37	131/8158	0.02112886	0.04980374	0.026212495	CASP3/ICAM1/IFNG	3
hsa05168	Herpes simplex virus 1 infection	6/37	495/8158	0.022593296	0.052629089	0.02769952	BCL2/CASP3/AKT1/STAT1/IL1B/IFNG	6
hsa04210	Apoptosis	3/37	136/8158	0.023300237	0.053644731	0.028234069	BCL2/CASP3/AKT1	3
hsa05131	Shigellosis	4/37	247/8158	0.024755014	0.056338998	0.029652104	BCL2/AKT1/IL1B/CD14	4
hsa05224	Breast cancer	3/37	147/8158	0.028491987	0.064106972	0.033740511	PGR/ESR1/AKT1	3
hsa05226	Gastric cancer	3/37	149/8158	0.029497147	0.065622866	0.034538351	RXRA/BCL2/AKT1	3
hsa05416	Viral myocarditis	2/37	60/8158	0.030044148	0.066097127	0.034787961	CASP3/ICAM1	2
hsa00590	Arachidonic acid metabolism	2/37	61/8158	0.030975154	0.067396488	0.035471836	PTGS2/PTGS1	2
hsa05012	Parkinson disease	4/37	266/8158	0.031387771	0.067551942	0.035553654	MAOB/MAOA/DRD1/CASP3	4
hsa04514	Cell adhesion molecules	3/37	157/8158	0.033705376	0.071759833	0.037768333	ICAM1/SELE/VCAM1	3
hsa05221	Acute myeloid leukemia	2/37	67/8158	0.036797059	0.077508699	0.040794052	AKT1/CD14	2
hsa04920	Adipocytokine signaling pathway	2/37	69/8158	0.038824802	0.080919061	0.042588979	RXRA/AKT1	2
hsa05225	Hepatocellular carcinoma	3/37	168/8158	0.039978352	0.082455351	0.043397553	AKT1/HMOX1/GSTM1	3
hsa05223	Non-small cell lung cancer	2/37	72/8158	0.041944991	0.085619672	0.045062985	RXRA/AKT1	2
hsa04115	p53 signaling pathway	2/37	73/8158	0.043005567	0.086888798	0.045730946	BCL2/CASP3	2
hsa05212	Pancreatic cancer	2/37	76/8158	0.046247316	0.092494632	0.048681385	AKT1/STAT1	2
